# Supplementary material for: Meta-transcriptomic comparison of two sponge holobionts feeding on coral- and macroalgal-dissolved organic matter
Source: BMC Genomics. 2022 Sep 29;23:674. doi: 10.1186/s12864-022-08893-y (PMC9520939; doi:10.1186/s12864-022-08893-y)
Supplement: Supplementary file 1 — Additional file 1. [file 12864_2022_8893_MOESM1_ESM.xlsx]

## Sheet: File1_KEGG_annotations
#Haliclona vansoesti
TRINITY_DN0_c0_g1_i51.p1	K03024
TRINITY_DN0_c11_g1_i11.p1	K09851
TRINITY_DN0_c11_g1_i13.p1	K04256
TRINITY_DN0_c11_g1_i14.p1	K04256
TRINITY_DN0_c11_g1_i15.p1	K09851
TRINITY_DN0_c11_g1_i16.p1	K04440
TRINITY_DN0_c11_g1_i3.p1	K09851
TRINITY_DN0_c11_g1_i5.p1	K09851
TRINITY_DN0_c11_g1_i8.p1	K04440
TRINITY_DN0_c12_g1_i1.p1	K00861	K11753
TRINITY_DN0_c12_g1_i6.p1	K00861	K11753
TRINITY_DN0_c14_g1_i2.p1	K23852
TRINITY_DN0_c14_g1_i7.p1	K23852
TRINITY_DN0_c16_g1_i18.p1	K02607
TRINITY_DN0_c16_g1_i22.p1	K02607
TRINITY_DN0_c16_g1_i23.p1	K02607
TRINITY_DN0_c16_g1_i26.p1	K02607
TRINITY_DN0_c16_g1_i36.p1	K02607
TRINITY_DN0_c16_g1_i40.p1	K02607
TRINITY_DN0_c17_g1_i29.p1	K05766
TRINITY_DN0_c17_g1_i8.p1	K05766
TRINITY_DN0_c2_g2_i1.p1	K22651
TRINITY_DN0_c20_g1_i10.p1	K04430
TRINITY_DN0_c20_g1_i5.p1	K04430
TRINITY_DN0_c24_g1_i1.p1	K23939
TRINITY_DN0_c24_g1_i6.p1	K23939
TRINITY_DN0_c24_g1_i7.p1	K23939
TRINITY_DN0_c29_g1_i17.p1	K13304	K12132
TRINITY_DN0_c3_g1_i1.p1	K20412
TRINITY_DN0_c3_g1_i3.p1	K20412
TRINITY_DN0_c3_g2_i2.p1	K21768
TRINITY_DN0_c4_g1_i11.p1	K24760
TRINITY_DN0_c4_g1_i12.p1	K11862
TRINITY_DN0_c4_g1_i14.p1	K24760
TRINITY_DN0_c4_g1_i16.p1	K24760
TRINITY_DN0_c4_g1_i17.p1	K24760
TRINITY_DN0_c4_g1_i18.p1	K24760
TRINITY_DN0_c4_g1_i4.p1	K24760
TRINITY_DN0_c4_g1_i5.p1	K24760
TRINITY_DN0_c4_g1_i6.p1	K24760
TRINITY_DN0_c4_g1_i8.p1	K24760
TRINITY_DN0_c5_g1_i2.p1	K00280
TRINITY_DN0_c6_g1_i11.p1	K03783	K03783
TRINITY_DN0_c7_g1_i10.p1	K12483
TRINITY_DN0_c7_g1_i12.p1	K12483
TRINITY_DN0_c8_g2_i11.p1	K18412
TRINITY_DN0_c8_g2_i2.p1	K18412
TRINITY_DN0_c8_g2_i6.p1	K18412
TRINITY_DN0_c8_g2_i7.p1	K18412
TRINITY_DN1_c2_g1_i12.p1	K05658
TRINITY_DN1_c3_g1_i22.p1	K11979
TRINITY_DN1_c3_g1_i29.p1	K11979
TRINITY_DN1_c3_g1_i5.p1	K11979
TRINITY_DN1_c4_g2_i1.p1	K05702
TRINITY_DN1_c4_g2_i2.p1	K05702
TRINITY_DN10_c0_g1_i4.p1	K17592
TRINITY_DN10_c0_g1_i7.p1	K17592
TRINITY_DN10_c1_g1_i15.p1	K17592
TRINITY_DN10_c1_g1_i9.p1	K17592
TRINITY_DN10_c3_g1_i80.p1	K19626
TRINITY_DN1000_c0_g1_i2.p1	K05925
TRINITY_DN1000_c0_g1_i4.p1	K05925
TRINITY_DN1000_c0_g1_i7.p1	K05925
TRINITY_DN10013_c3_g1_i2.p1	K12795
TRINITY_DN1002_c0_g2_i1.p1	K08827
TRINITY_DN1002_c0_g2_i17.p1	K08827
TRINITY_DN1002_c0_g2_i20.p1	K08827
TRINITY_DN1002_c0_g2_i25.p1	K08827
TRINITY_DN1002_c0_g2_i32.p1	K08827
TRINITY_DN1002_c0_g2_i34.p1	K08827
TRINITY_DN1002_c0_g2_i36.p1	K08827
TRINITY_DN1002_c0_g2_i38.p1	K08827
TRINITY_DN100209_c0_g1_i1.p1	K02128
TRINITY_DN10023_c0_g1_i2.p1	K08334
TRINITY_DN10023_c0_g1_i26.p1	K08334
TRINITY_DN10023_c0_g1_i44.p1	K08334
TRINITY_DN10023_c0_g1_i45.p1	K18466
TRINITY_DN10023_c0_g1_i48.p1	K18466
TRINITY_DN10023_c0_g1_i50.p1	K08334
TRINITY_DN10023_c0_g1_i61.p1	K08334
TRINITY_DN10023_c0_g1_i62.p1	K08334
TRINITY_DN10023_c0_g1_i68.p1	K08334
TRINITY_DN10023_c0_g1_i72.p1	K08334
TRINITY_DN10023_c1_g1_i1.p1	K02912	K02912
TRINITY_DN10023_c1_g1_i14.p1	K02912	K02912
TRINITY_DN100261_c0_g1_i1.p1	K01952	K01952
TRINITY_DN10027_c0_g1_i10.p1	K20824
TRINITY_DN10027_c0_g1_i31.p1	K07293
TRINITY_DN10027_c0_g1_i34.p1	K07293
TRINITY_DN10027_c0_g1_i36.p1	K07293
TRINITY_DN10027_c0_g1_i41.p1	K07293
TRINITY_DN10027_c0_g1_i42.p1	K07293
TRINITY_DN10027_c0_g1_i7.p1	K07293
TRINITY_DN10027_c0_g1_i8.p1	K07293
TRINITY_DN100293_c0_g1_i1.p1	K01724	K01724
TRINITY_DN10030_c0_g1_i1.p1	K13172
TRINITY_DN10030_c0_g1_i10.p1	K13172
TRINITY_DN10030_c0_g1_i13.p1	K13172
TRINITY_DN10030_c0_g1_i15.p1	K13172
TRINITY_DN10030_c0_g1_i16.p1	K13172
TRINITY_DN10030_c0_g1_i17.p1	K13172
TRINITY_DN10030_c0_g1_i2.p1	K13172
TRINITY_DN10030_c0_g1_i3.p1	K13172
TRINITY_DN10030_c0_g1_i8.p1	K13172
TRINITY_DN10030_c0_g1_i9.p1	K13172
TRINITY_DN10041_c0_g1_i107.p1	K14809
TRINITY_DN10041_c0_g1_i15.p1	K14809
TRINITY_DN10041_c0_g1_i58.p1	K14809
TRINITY_DN10041_c0_g2_i12.p1	K02934
TRINITY_DN10041_c0_g2_i15.p1	K02934
TRINITY_DN10041_c0_g2_i19.p1	K02934
TRINITY_DN10041_c0_g2_i7.p1	K02934
TRINITY_DN10041_c0_g2_i9.p1	K02934
TRINITY_DN10046_c0_g1_i32.p1	K17499
TRINITY_DN10046_c0_g1_i5.p1	K17499
TRINITY_DN100496_c0_g1_i1.p1	K00602	K00602
TRINITY_DN100497_c0_g1_i1.p1	K03239
TRINITY_DN100498_c0_g1_i1.p1	K17065
TRINITY_DN1005_c0_g1_i13.p1	K24155
TRINITY_DN1005_c0_g1_i16.p1	K24155
TRINITY_DN1005_c0_g1_i27.p1	K24155
TRINITY_DN1005_c0_g1_i28.p1	K24155
TRINITY_DN1005_c0_g1_i9.p1	K24155
TRINITY_DN100504_c0_g1_i1.p1	K10436
TRINITY_DN100505_c0_g1_i1.p1	K15614
TRINITY_DN100507_c0_g1_i1.p1	K22303	K03119
TRINITY_DN100513_c0_g1_i1.p1	K23028
TRINITY_DN100516_c0_g1_i1.p1	K01679	K01679
TRINITY_DN100523_c0_g1_i1.p1	K09595
TRINITY_DN100532_c0_g1_i1.p1	K10427
TRINITY_DN100541_c0_g1_i1.p1	K07200
TRINITY_DN100552_c0_g1_i1.p1	K08738
TRINITY_DN100558_c0_g1_i1.p1	K11434	K11434
TRINITY_DN100565_c0_g1_i1.p1	K24645
TRINITY_DN100576_c0_g1_i1.p1	K15686
TRINITY_DN10058_c0_g1_i11.p1	K07891
TRINITY_DN10058_c0_g1_i15.p1	K07891
TRINITY_DN10058_c0_g1_i21.p1	K07891
TRINITY_DN100580_c0_g1_i1.p1	K01228
TRINITY_DN100585_c0_g1_i1.p1	K16536
TRINITY_DN100591_c0_g1_i1.p1	K20011
TRINITY_DN100599_c0_g1_i1.p1	K00645	K00645
TRINITY_DN100601_c0_g1_i1.p1	K03012
TRINITY_DN100608_c0_g1_i1.p1	K13509	K00655
TRINITY_DN10062_c0_g1_i17.p1	K02350
TRINITY_DN10062_c0_g1_i25.p1	K02350
TRINITY_DN10062_c0_g1_i26.p1	K02350
TRINITY_DN100624_c0_g1_i1.p1	K17087
TRINITY_DN100629_c0_g1_i1.p1	K13108
TRINITY_DN100633_c0_g1_i1.p1	K02516
TRINITY_DN100660_c0_g1_i1.p1	K06560
TRINITY_DN100662_c0_g1_i1.p1	K11803
TRINITY_DN100678_c0_g1_i1.p1	K09399
TRINITY_DN100692_c0_g1_i1.p1	K10521
TRINITY_DN100694_c0_g1_i1.p1	K20406
TRINITY_DN100702_c0_g1_i1.p1	K08091
TRINITY_DN100718_c0_g1_i1.p1	K13129
TRINITY_DN100723_c0_g1_i1.p1	K09554
TRINITY_DN100726_c0_g1_i1.p1	K14165
TRINITY_DN100733_c0_g1_i1.p1	K07380
TRINITY_DN10074_c1_g1_i2.p1	K24963
TRINITY_DN10075_c0_g1_i6.p1	K03875
TRINITY_DN10075_c0_g1_i7.p1	K03875
TRINITY_DN10075_c0_g1_i9.p1	K03875
TRINITY_DN100751_c0_g1_i1.p1	K17818
TRINITY_DN100755_c0_g1_i1.p1	K07206
TRINITY_DN100760_c0_g1_i1.p1	K17255
TRINITY_DN100767_c0_g1_i1.p1	K08496
TRINITY_DN100782_c0_g1_i1.p1	K01589	K01589
TRINITY_DN100786_c0_g1_i1.p1	K12200
TRINITY_DN1008_c0_g1_i39.p1	K23909
TRINITY_DN1008_c0_g1_i40.p2	K23909
TRINITY_DN1008_c0_g1_i50.p1	K23909
TRINITY_DN1008_c0_g1_i6.p1	K23909
TRINITY_DN1008_c0_g1_i72.p1	K23909
TRINITY_DN1008_c0_g1_i82.p1	K23909
TRINITY_DN100807_c0_g1_i1.p1	K20099
TRINITY_DN10081_c0_g1_i1.p1	K11834
TRINITY_DN10081_c0_g1_i27.p1	K11834
TRINITY_DN100816_c0_g1_i1.p1	K03671	K03671
TRINITY_DN100820_c0_g1_i1.p1	K24062
TRINITY_DN100834_c0_g1_i1.p1	K02925	K02906
TRINITY_DN100838_c0_g1_i1.p1	K03271	K03271
TRINITY_DN100843_c0_g1_i1.p1	K00562
TRINITY_DN100851_c0_g1_i1.p1	K01880	K01880
TRINITY_DN100853_c0_g1_i1.p1	K03935	K00333
TRINITY_DN100886_c0_g1_i1.p1	K08683
TRINITY_DN100894_c0_g1_i1.p2	K01657	K01657
TRINITY_DN1009_c0_g1_i100.p1	K14554
TRINITY_DN1009_c0_g1_i124.p1	K12591	K03684
TRINITY_DN1009_c0_g1_i128.p1	K12591	K03684
TRINITY_DN1009_c0_g1_i132.p1	K14554
TRINITY_DN1009_c0_g1_i22.p1	K12591
TRINITY_DN1009_c0_g1_i3.p1	K12591	K03684
TRINITY_DN1009_c0_g1_i31.p1	K12591	K03684
TRINITY_DN1009_c0_g1_i33.p1	K12591
TRINITY_DN1009_c0_g1_i38.p1	K12591	K03684
TRINITY_DN1009_c0_g1_i51.p1	K12591
TRINITY_DN100909_c0_g1_i1.p1	K14410
TRINITY_DN10092_c0_g1_i17.p1	K12600
TRINITY_DN10095_c0_g1_i1.p1	K15707
TRINITY_DN10095_c0_g1_i5.p1	K15707
TRINITY_DN10095_c0_g1_i6.p1	K15707
TRINITY_DN10095_c0_g1_i8.p1	K15707
TRINITY_DN100952_c0_g1_i1.p1	K04555
TRINITY_DN100969_c0_g1_i1.p1	K19366
TRINITY_DN100977_c0_g1_i1.p1	K03454
TRINITY_DN100980_c0_g1_i1.p1	K19491
TRINITY_DN101_c0_g1_i109.p1	K10417
TRINITY_DN101_c0_g1_i168.p1	K10417
TRINITY_DN101009_c0_g1_i1.p1	K08807
TRINITY_DN101019_c0_g1_i1.p1	K02963	K02963
TRINITY_DN10102_c0_g2_i2.p1	K01245
TRINITY_DN10102_c0_g2_i5.p1	K01245
TRINITY_DN10102_c0_g3_i2.p1	K01245
TRINITY_DN101024_c0_g1_i1.p1	K01255	K01255
TRINITY_DN10104_c0_g1_i1.p1	K14168
TRINITY_DN10104_c0_g1_i3.p1	K14168
TRINITY_DN10104_c0_g1_i6.p1	K14168	K21947
TRINITY_DN10104_c0_g1_i9.p1	K14168
TRINITY_DN101074_c0_g1_i1.p1	K09565	K01802
TRINITY_DN101082_c0_g1_i1.p1	K03965
TRINITY_DN101086_c0_g1_i1.p1	K03501	K03501
TRINITY_DN1011_c0_g1_i10.p1	K10595
TRINITY_DN1011_c0_g1_i11.p1	K10595
TRINITY_DN1011_c0_g1_i12.p1	K10595
TRINITY_DN1011_c0_g1_i14.p1	K10595
TRINITY_DN1011_c0_g1_i15.p1	K24810
TRINITY_DN1011_c0_g1_i17.p1	K10595
TRINITY_DN1011_c0_g1_i3.p1	K10595
TRINITY_DN1011_c1_g1_i10.p1	K16547
TRINITY_DN1011_c1_g1_i11.p1	K16547
TRINITY_DN1011_c1_g1_i27.p1	K16547
TRINITY_DN1011_c1_g1_i4.p1	K16547
TRINITY_DN1011_c1_g1_i5.p1	K16547
TRINITY_DN101102_c0_g1_i1.p1	K14675
TRINITY_DN101113_c0_g1_i1.p1	K11292
TRINITY_DN101123_c0_g1_i1.p1	K03262
TRINITY_DN101127_c0_g1_i1.p1	K01887	K01887
TRINITY_DN10113_c0_g1_i1.p1	K08874
TRINITY_DN10113_c0_g1_i34.p1	K08874
TRINITY_DN10113_c0_g1_i43.p1	K08874
TRINITY_DN10113_c0_g1_i45.p1	K08874
TRINITY_DN10113_c0_g2_i23.p1	K24786
TRINITY_DN101133_c0_g1_i1.p1	K12846
TRINITY_DN101160_c0_g1_i1.p1	K08074
TRINITY_DN101176_c0_g1_i1.p2	K01885	K01885
TRINITY_DN101183_c0_g1_i1.p1	K10435
TRINITY_DN101186_c0_g1_i1.p1	K05658
TRINITY_DN101204_c0_g1_i1.p1	K19525
TRINITY_DN101220_c0_g1_i1.p1	K00876	K00876
TRINITY_DN101222_c0_g1_i1.p1	K00889
TRINITY_DN101241_c0_g1_i1.p1	K17988
TRINITY_DN101249_c0_g1_i1.p1	K13528
TRINITY_DN101253_c0_g1_i1.p1	K14209
TRINITY_DN101254_c0_g1_i1.p2	K01115
TRINITY_DN101256_c0_g1_i1.p1	K14328
TRINITY_DN101262_c0_g1_i1.p1	K13985
TRINITY_DN101263_c0_g1_i1.p1	K17278
TRINITY_DN101275_c0_g1_i1.p1	K00626	K00626
TRINITY_DN101276_c0_g1_i1.p1	K03544	K03544
TRINITY_DN101287_c0_g1_i1.p1	K00059	K00059
TRINITY_DN10129_c0_g1_i21.p1	K24814
TRINITY_DN10129_c0_g1_i29.p1	K24814
TRINITY_DN10129_c0_g1_i4.p1	K24814
TRINITY_DN1013_c1_g1_i18.p1	K09401
TRINITY_DN1013_c1_g1_i2.p1	K17659
TRINITY_DN1013_c1_g1_i20.p1	K09401
TRINITY_DN1013_c1_g1_i23.p1	K17659
TRINITY_DN1013_c1_g1_i25.p1	K17659
TRINITY_DN101312_c0_g1_i1.p1	K14650
TRINITY_DN101314_c0_g1_i1.p1	K09380
TRINITY_DN101330_c0_g1_i1.p1	K14803
TRINITY_DN101335_c0_g1_i1.p1	K17264
TRINITY_DN101338_c0_g1_i1.p2	K02153
TRINITY_DN101429_c0_g1_i1.p1	K09641
TRINITY_DN101439_c0_g1_i1.p1	K04799	K04799
TRINITY_DN101449_c0_g1_i1.p1	K01972	K01972
TRINITY_DN101464_c0_g1_i1.p1	K20794
TRINITY_DN101475_c0_g1_i1.p1	K04072
TRINITY_DN101476_c0_g1_i1.p1	K11426
TRINITY_DN101490_c0_g1_i1.p1	K19176
TRINITY_DN101495_c0_g1_i1.p1	K13200
TRINITY_DN101499_c0_g1_i1.p1	K02975
TRINITY_DN1015_c0_g1_i103.p1	K06640
TRINITY_DN1015_c0_g1_i131.p1	K06640
TRINITY_DN1015_c0_g1_i152.p1	K06640
TRINITY_DN1015_c0_g1_i23.p1	K06640
TRINITY_DN1015_c0_g1_i37.p1	K06640
TRINITY_DN1015_c0_g1_i40.p1	K06640
TRINITY_DN1015_c0_g1_i6.p1	K06640
TRINITY_DN1015_c0_g1_i63.p1	K06640
TRINITY_DN101503_c0_g1_i1.p1	K06943	K06943
TRINITY_DN101514_c0_g1_i1.p1	K02267
TRINITY_DN10152_c0_g1_i1.p1	K23211
TRINITY_DN101528_c0_g1_i1.p1	K22366
TRINITY_DN101553_c0_g1_i1.p1	K21847
TRINITY_DN101598_c0_g1_i1.p2	K02437	K02437
TRINITY_DN10160_c0_g1_i35.p1	K21971	K21971
TRINITY_DN101600_c0_g1_i1.p1	K00637
TRINITY_DN101602_c0_g1_i1.p2	K02735	K03433
TRINITY_DN101609_c0_g1_i1.p1	K19867
TRINITY_DN101632_c0_g1_i1.p1	K08518
TRINITY_DN101646_c0_g1_i1.p1	K07830
TRINITY_DN101657_c0_g1_i1.p1	K09442
TRINITY_DN101672_c0_g1_i1.p1	K15837
TRINITY_DN101674_c0_g1_i1.p1	K12662
TRINITY_DN10170_c0_g1_i1.p1	K07899
TRINITY_DN10170_c0_g1_i5.p1	K07899
TRINITY_DN101706_c0_g1_i1.p1	K01881	K01881
TRINITY_DN10171_c0_g1_i221.p1	K09666
TRINITY_DN101725_c0_g1_i1.p1	K23541	K23541
TRINITY_DN101727_c0_g1_i1.p1	K12621
TRINITY_DN101738_c0_g1_i1.p1	K24553
TRINITY_DN101766_c0_g1_i1.p1	K14411
TRINITY_DN101795_c0_g1_i1.p1	K00573	K00573
TRINITY_DN1018_c0_g1_i13.p1	K16810
TRINITY_DN1018_c0_g1_i15.p1	K16810
TRINITY_DN1018_c0_g1_i19.p1	K16810
TRINITY_DN1018_c0_g1_i24.p1	K16810
TRINITY_DN1018_c0_g1_i27.p1	K16810
TRINITY_DN1018_c0_g1_i3.p1	K16810
TRINITY_DN1018_c0_g1_i30.p1	K21594	K03596
TRINITY_DN1018_c0_g1_i34.p1	K16810
TRINITY_DN1018_c0_g1_i4.p1	K21594	K03596
TRINITY_DN101800_c0_g1_i1.p1	K10799	K06867
TRINITY_DN101801_c0_g1_i1.p1	K03657
TRINITY_DN10181_c0_g1_i34.p1	K05349
TRINITY_DN10181_c0_g1_i5.p1	K05349
TRINITY_DN10181_c0_g1_i6.p1	K05349
TRINITY_DN10181_c0_g1_i7.p1	K05349
TRINITY_DN101811_c0_g1_i1.p1	K11804
TRINITY_DN101832_c0_g1_i1.p1	K02150
TRINITY_DN101841_c0_g1_i1.p1	K19054
TRINITY_DN101849_c0_g1_i1.p1	K12186
TRINITY_DN101861_c0_g1_i1.p1	K16186
TRINITY_DN101882_c0_g1_i1.p2	K09554
TRINITY_DN101889_c0_g1_i1.p1	K22940
TRINITY_DN101895_c0_g1_i1.p1	K10575
TRINITY_DN101901_c0_g1_i1.p1	K23739
TRINITY_DN101908_c0_g1_i1.p1	K01803
TRINITY_DN101914_c0_g1_i1.p1	K18420
TRINITY_DN101981_c0_g1_i1.p1	K00099	K00099
TRINITY_DN101990_c0_g1_i1.p1	K05619
TRINITY_DN102_c0_g1_i36.p1	K10802
TRINITY_DN1020_c0_g1_i17.p1	K17341
TRINITY_DN1020_c0_g1_i38.p1	K17341
TRINITY_DN1020_c0_g1_i5.p1	K17341
TRINITY_DN1020_c0_g1_i50.p1	K17341
TRINITY_DN102001_c0_g1_i1.p1	K12741
TRINITY_DN102026_c0_g1_i1.p1	K14308
TRINITY_DN102059_c0_g1_i1.p1	K17822
TRINITY_DN102060_c0_g1_i1.p1	K16280
TRINITY_DN102078_c0_g1_i1.p1	K08498
TRINITY_DN102092_c0_g1_i1.p1	K06628
TRINITY_DN1021_c0_g1_i15.p1	K14326
TRINITY_DN1021_c0_g1_i19.p1	K14326
TRINITY_DN1021_c0_g1_i23.p1	K14326
TRINITY_DN102126_c0_g1_i1.p1	K06910
TRINITY_DN102136_c0_g1_i1.p1	K12663
TRINITY_DN10214_c0_g1_i7.p1	K04393
TRINITY_DN102142_c0_g1_i1.p2	K02879	K02879
TRINITY_DN102155_c0_g1_i1.p1	K07901
TRINITY_DN102170_c0_g1_i1.p1	K01759
TRINITY_DN102189_c0_g1_i1.p1	K10758
TRINITY_DN1022_c0_g1_i153.p1	K16455
TRINITY_DN1022_c0_g1_i188.p1	K16455
TRINITY_DN1022_c0_g1_i219.p1	K16455
TRINITY_DN1022_c0_g1_i312.p1	K01254	K01254
TRINITY_DN1022_c1_g1_i11.p1	K08857	K12132
TRINITY_DN1022_c1_g1_i15.p1	K08857
TRINITY_DN1022_c1_g1_i16.p1	K08857	K12132
TRINITY_DN1022_c1_g1_i3.p1	K08857	K12132
TRINITY_DN1022_c1_g1_i6.p1	K08857	K12132
TRINITY_DN1022_c1_g1_i7.p1	K08857	K12132
TRINITY_DN102208_c0_g1_i1.p1	K00286	K00286
TRINITY_DN102213_c0_g1_i1.p1	K02737	K03433
TRINITY_DN10223_c0_g1_i17.p1	K09292
TRINITY_DN10223_c0_g1_i18.p1	K09292
TRINITY_DN10223_c0_g1_i20.p1	K09292
TRINITY_DN10223_c0_g1_i8.p1	K09292
TRINITY_DN102239_c0_g1_i1.p2	K02949	K02961
TRINITY_DN102249_c0_g1_i1.p1	K01493	K01493
TRINITY_DN10225_c0_g1_i3.p1	K22560
TRINITY_DN102255_c0_g1_i1.p1	K15731
TRINITY_DN102256_c0_g1_i1.p1	K12373	K12373
TRINITY_DN102257_c0_g1_i1.p1	K18633
TRINITY_DN102266_c0_g1_i1.p1	K22552
TRINITY_DN102285_c0_g1_i1.p1	K03025
TRINITY_DN102295_c0_g1_i1.p1	K19194
TRINITY_DN1023_c0_g1_i1.p1	K14684
TRINITY_DN1023_c0_g1_i43.p1	K14684
TRINITY_DN1023_c0_g1_i6.p1	K14684
TRINITY_DN102320_c0_g1_i1.p1	K17497
TRINITY_DN102349_c0_g1_i1.p1	K23096
TRINITY_DN10236_c0_g1_i1.p1	K16777
TRINITY_DN10236_c0_g1_i3.p1	K16777
TRINITY_DN10236_c0_g1_i7.p1	K16777
TRINITY_DN10236_c0_g1_i9.p1	K16777
TRINITY_DN102366_c0_g1_i1.p1	K05759
TRINITY_DN1024_c0_g1_i25.p1	K21248
TRINITY_DN1024_c0_g1_i61.p1	K21248
TRINITY_DN1024_c0_g1_i71.p1	K21248
TRINITY_DN1024_c0_g1_i89.p1	K21248
TRINITY_DN102429_c0_g1_i1.p1	K01835	K01835
TRINITY_DN102441_c0_g1_i1.p1	K03676
TRINITY_DN102473_c0_g1_i1.p1	K06279
TRINITY_DN10248_c0_g1_i3.p1	K23025	K15987
TRINITY_DN10248_c0_g1_i5.p1	K23025	K15987
TRINITY_DN10248_c0_g1_i7.p1	K23025	K15987
TRINITY_DN102513_c0_g1_i1.p1	K12666
TRINITY_DN10252_c0_g1_i1.p1	K23847
TRINITY_DN10252_c0_g1_i10.p1	K23847
TRINITY_DN10252_c0_g1_i2.p1	K23847
TRINITY_DN10252_c0_g1_i6.p1	K19932
TRINITY_DN102531_c0_g1_i1.p1	K22255
TRINITY_DN102542_c0_g1_i1.p1	K11752	K11752
TRINITY_DN10256_c0_g1_i112.p1	K24125
TRINITY_DN10256_c0_g1_i130.p1	K24125
TRINITY_DN10256_c0_g1_i17.p1	K24125
TRINITY_DN10256_c0_g1_i20.p1	K24125
TRINITY_DN102561_c0_g1_i1.p1	K17279
TRINITY_DN102570_c0_g1_i1.p1	K19221	K19221
TRINITY_DN102587_c0_g1_i1.p2	K07917
TRINITY_DN10259_c0_g1_i1.p1	K13184
TRINITY_DN10259_c0_g1_i10.p1	K13184
TRINITY_DN10259_c0_g1_i11.p1	K14442
TRINITY_DN10259_c0_g1_i2.p1	K14442
TRINITY_DN10259_c0_g1_i3.p1	K13184
TRINITY_DN10259_c0_g1_i9.p1	K13184
TRINITY_DN10260_c0_g1_i5.p1	K01227
TRINITY_DN102609_c0_g1_i1.p1	K02932	K02881
TRINITY_DN10264_c0_g1_i22.p1	K23609
TRINITY_DN102644_c0_g1_i1.p1	K02903
TRINITY_DN102656_c0_g1_i1.p1	K01810	K01810
TRINITY_DN10268_c0_g1_i66.p1	K18409
TRINITY_DN10268_c0_g1_i67.p1	K18409
TRINITY_DN102703_c0_g1_i1.p1	K00522
TRINITY_DN102732_c0_g1_i1.p1	K17499
TRINITY_DN10276_c0_g1_i1.p1	K10104
TRINITY_DN10276_c0_g1_i11.p1	K06252
TRINITY_DN10276_c0_g1_i14.p1	K10104
TRINITY_DN10276_c0_g1_i15.p1	K06252
TRINITY_DN10276_c0_g1_i17.p1	K10104
TRINITY_DN10276_c0_g1_i18.p1	K10104
TRINITY_DN102789_c0_g1_i1.p2	K12193
TRINITY_DN102798_c0_g1_i1.p1	K02916
TRINITY_DN102803_c0_g1_i1.p1	K03671	K03671
TRINITY_DN102809_c0_g1_i1.p2	K01693	K01693
TRINITY_DN102835_c0_g1_i1.p1	K12175
TRINITY_DN10286_c0_g1_i1.p1	K02604
TRINITY_DN10286_c0_g1_i4.p1	K02604
TRINITY_DN10286_c0_g1_i7.p1	K02604
TRINITY_DN10286_c0_g1_i9.p1	K02604
TRINITY_DN10287_c0_g1_i5.p1	K15448
TRINITY_DN102891_c0_g1_i1.p1	K06173
TRINITY_DN102901_c0_g1_i1.p1	K02939
TRINITY_DN10292_c0_g1_i1.p1	K24640
TRINITY_DN10292_c0_g1_i5.p1	K24640
TRINITY_DN102923_c0_g1_i1.p1	K02870
TRINITY_DN102944_c0_g1_i1.p1	K15151
TRINITY_DN102948_c0_g1_i1.p1	K13109
TRINITY_DN10297_c0_g1_i25.p1	K17571
TRINITY_DN10297_c0_g1_i40.p1	K17571
TRINITY_DN10297_c0_g1_i45.p1	K17571
TRINITY_DN10297_c0_g1_i55.p1	K17571
TRINITY_DN10297_c0_g1_i66.p1	K17571
TRINITY_DN10298_c0_g1_i3.p1	K00140
TRINITY_DN10298_c0_g1_i31.p1	K00140	K00140
TRINITY_DN10298_c0_g1_i7.p1	K00140
TRINITY_DN102980_c0_g1_i1.p2	K07390	K07390
TRINITY_DN102981_c0_g1_i1.p1	K04518	K14170
TRINITY_DN102988_c0_g1_i1.p1	K25292
TRINITY_DN102992_c0_g1_i1.p1	K02830
TRINITY_DN103_c0_g1_i24.p1	K22369
TRINITY_DN103_c0_g1_i32.p1	K22369
TRINITY_DN103_c0_g1_i36.p1	K22369
TRINITY_DN103_c0_g1_i5.p1	K22369
TRINITY_DN103_c1_g1_i11.p1	K08869
TRINITY_DN1030_c0_g1_i10.p1	K21844
TRINITY_DN1030_c0_g1_i100.p1	K21844
TRINITY_DN1030_c0_g1_i18.p1	K21844
TRINITY_DN1030_c0_g1_i27.p1	K21844
TRINITY_DN1030_c0_g1_i28.p1	K21844
TRINITY_DN1030_c0_g1_i37.p1	K21844
TRINITY_DN1030_c0_g1_i43.p1	K21844
TRINITY_DN1030_c0_g1_i86.p1	K21844
TRINITY_DN1030_c0_g1_i88.p1	K21844
TRINITY_DN1030_c0_g1_i9.p1	K21844
TRINITY_DN1030_c2_g1_i21.p1	K17604
TRINITY_DN1030_c2_g1_i25.p1	K17604
TRINITY_DN1030_c2_g1_i4.p1	K17604
TRINITY_DN1030_c2_g1_i50.p1	K17604
TRINITY_DN1030_c2_g1_i9.p1	K17604
TRINITY_DN10301_c0_g1_i1.p1	K16601
TRINITY_DN10301_c0_g1_i4.p1	K06047
TRINITY_DN10301_c0_g1_i6.p1	K16601
TRINITY_DN10301_c0_g1_i7.p1	K16601
TRINITY_DN10301_c0_g1_i8.p1	K06047
TRINITY_DN10302_c0_g1_i13.p1	K16743
TRINITY_DN103059_c0_g1_i1.p1	K03938
TRINITY_DN103093_c0_g1_i1.p1	K10364
TRINITY_DN1031_c0_g1_i2.p1	K16669
TRINITY_DN1031_c0_g1_i21.p1	K16669
TRINITY_DN1031_c0_g1_i34.p1	K16669
TRINITY_DN1031_c0_g1_i43.p1	K16669
TRINITY_DN103109_c0_g1_i1.p1	K20133
TRINITY_DN103111_c0_g1_i1.p1	K03961
TRINITY_DN103118_c0_g1_i1.p1	K14823
TRINITY_DN10313_c0_g1_i14.p1	K17901
TRINITY_DN103135_c0_g1_i1.p2	K23617
TRINITY_DN103147_c0_g1_i1.p1	K04370
TRINITY_DN103158_c0_g1_i1.p1	K18749
TRINITY_DN103167_c0_g1_i1.p1	K02883
TRINITY_DN10317_c0_g1_i1.p1	K16518
TRINITY_DN103172_c0_g1_i1.p1	K21872
TRINITY_DN103188_c0_g1_i1.p1	K13109
TRINITY_DN103199_c0_g1_i1.p1	K11267
TRINITY_DN1032_c0_g1_i13.p1	K03935	K00333
TRINITY_DN1032_c0_g1_i19.p1	K17398
TRINITY_DN1032_c0_g1_i2.p1	K17398
TRINITY_DN1032_c0_g1_i20.p1	K14801
TRINITY_DN1032_c0_g1_i3.p1	K17398
TRINITY_DN1032_c0_g1_i31.p1	K14801
TRINITY_DN1032_c0_g1_i32.p1	K17398
TRINITY_DN1032_c0_g1_i9.p1	K14801
TRINITY_DN103265_c0_g1_i1.p2	K01885	K01885
TRINITY_DN1033_c0_g1_i81.p1	K10457
TRINITY_DN103302_c0_g1_i1.p1	K00766	K00766
TRINITY_DN10331_c0_g1_i2.p1	K05633
TRINITY_DN10332_c0_g1_i40.p1	K24048
TRINITY_DN10332_c0_g1_i72.p1	K24048
TRINITY_DN10332_c0_g1_i83.p1	K24048
TRINITY_DN10332_c0_g1_i97.p1	K24048
TRINITY_DN103329_c0_g1_i1.p1	K00560	K00560
TRINITY_DN103346_c0_g1_i1.p1	K12472
TRINITY_DN10336_c0_g1_i20.p1	K10612
TRINITY_DN103371_c0_g1_i1.p1	K01692
TRINITY_DN1034_c1_g1_i160.p1	K19195
TRINITY_DN103417_c0_g1_i1.p1	K19970	K01081
TRINITY_DN10342_c0_g1_i10.p1	K11517
TRINITY_DN10342_c0_g1_i13.p1	K11517
TRINITY_DN10342_c0_g1_i14.p1	K11517
TRINITY_DN10342_c0_g1_i15.p1	K11517
TRINITY_DN10342_c0_g1_i16.p1	K11517
TRINITY_DN10342_c0_g1_i19.p1	K11517
TRINITY_DN10342_c0_g1_i21.p1	K11517
TRINITY_DN10342_c0_g1_i22.p1	K11517
TRINITY_DN10342_c0_g1_i25.p1	K11517
TRINITY_DN10342_c0_g1_i28.p1	K11517
TRINITY_DN10342_c0_g1_i30.p1	K11517
TRINITY_DN10342_c0_g1_i5.p1	K11517
TRINITY_DN10342_c0_g1_i8.p1	K11517
TRINITY_DN103421_c0_g1_i1.p1	K07897
TRINITY_DN103471_c0_g1_i1.p1	K07208
TRINITY_DN103492_c0_g1_i1.p1	K15272
TRINITY_DN10350_c0_g2_i1.p1	K14620
TRINITY_DN10350_c0_g2_i10.p1	K14620
TRINITY_DN10350_c0_g2_i3.p1	K14620
TRINITY_DN10350_c0_g2_i4.p1	K14620
TRINITY_DN10350_c0_g2_i5.p1	K14620
TRINITY_DN10350_c0_g2_i8.p1	K14620
TRINITY_DN103555_c0_g1_i1.p1	K08796	K12132
TRINITY_DN103570_c0_g1_i1.p2	K03635	K03635
TRINITY_DN1036_c0_g1_i103.p1	K23969
TRINITY_DN103632_c0_g1_i1.p1	K14778
TRINITY_DN10365_c0_g1_i3.p1	K16452
TRINITY_DN10365_c0_g1_i9.p1	K16452
TRINITY_DN103650_c0_g1_i1.p1	K02912
TRINITY_DN103651_c0_g1_i1.p2	K02838	K02838
TRINITY_DN103666_c0_g1_i1.p1	K20306
TRINITY_DN1037_c0_g1_i210.p1	K13510
TRINITY_DN103707_c0_g1_i1.p1	K00989	K00989
TRINITY_DN103712_c0_g1_i1.p2	K02929
TRINITY_DN10372_c0_g1_i4.p1	K00893
TRINITY_DN10374_c0_g1_i118.p1	K05991
TRINITY_DN10374_c0_g1_i120.p1	K05991
TRINITY_DN10385_c0_g1_i15.p1	K22824
TRINITY_DN10385_c0_g1_i7.p1	K22824
TRINITY_DN103955_c0_g1_i1.p1	K23282
TRINITY_DN10399_c0_g1_i1.p1	K24732
TRINITY_DN104029_c0_g1_i1.p1	K13177
TRINITY_DN104049_c0_g1_i1.p1	K06268
TRINITY_DN1041_c0_g1_i107.p1	K01897
TRINITY_DN1041_c0_g1_i111.p1	K01897
TRINITY_DN1041_c0_g1_i5.p1	K01897
TRINITY_DN1041_c0_g1_i75.p1	K01897
TRINITY_DN1041_c0_g1_i99.p1	K01897
TRINITY_DN104101_c0_g1_i1.p1	K18328
TRINITY_DN10414_c0_g1_i5.p1	K13238
TRINITY_DN104203_c0_g1_i1.p1	K10611
TRINITY_DN104210_c0_g1_i1.p1	K11992	K10805
TRINITY_DN104217_c0_g1_i1.p2	K25091
TRINITY_DN104222_c0_g1_i1.p1	K18270
TRINITY_DN104253_c0_g1_i1.p2	K22820
TRINITY_DN104259_c0_g1_i1.p1	K13878
TRINITY_DN10428_c0_g1_i2.p1	K03111
TRINITY_DN1043_c0_g1_i15.p1	K02267
TRINITY_DN10431_c0_g1_i21.p1	K11415	K12410
TRINITY_DN104354_c0_g1_i1.p1	K12481
TRINITY_DN104365_c0_g1_i1.p2	K04792	K15664
TRINITY_DN104377_c0_g1_i1.p1	K03123
TRINITY_DN10439_c0_g1_i1.p1	K00275
TRINITY_DN10439_c0_g1_i7.p1	K00275
TRINITY_DN1044_c0_g1_i16.p1	K10356
TRINITY_DN1044_c0_g1_i38.p1	K10356
TRINITY_DN104427_c0_g1_i1.p1	K01001
TRINITY_DN10449_c0_g1_i10.p1	K12035
TRINITY_DN10449_c0_g1_i11.p1	K12035
TRINITY_DN10449_c0_g1_i3.p1	K12035
TRINITY_DN10449_c0_g1_i7.p1	K12035
TRINITY_DN10449_c0_g1_i8.p1	K12035
TRINITY_DN10449_c0_g1_i9.p1	K12035
TRINITY_DN10452_c0_g1_i15.p1	K17805
TRINITY_DN10458_c0_g1_i3.p1	K17424
TRINITY_DN10458_c0_g1_i6.p1	K17424
TRINITY_DN10458_c0_g1_i91.p1	K17424
TRINITY_DN104597_c0_g1_i1.p1	K03392
TRINITY_DN1046_c2_g1_i12.p1	K22764
TRINITY_DN1046_c2_g1_i15.p1	K23203
TRINITY_DN1046_c2_g1_i6.p1	K23203
TRINITY_DN1046_c2_g1_i8.p1	K23203
TRINITY_DN104610_c0_g1_i1.p1	K04368
TRINITY_DN104632_c0_g1_i1.p1	K17491
TRINITY_DN10465_c0_g1_i3.p1	K24788
TRINITY_DN10465_c0_g1_i7.p1	K24788
TRINITY_DN104651_c0_g1_i1.p1	K11098
TRINITY_DN104654_c0_g1_i1.p1	K14650
TRINITY_DN104707_c0_g1_i1.p1	K22383
TRINITY_DN104781_c0_g1_i1.p2	K03126
TRINITY_DN1048_c1_g1_i18.p1	K24483	K06867
TRINITY_DN1048_c1_g1_i32.p1	K24483	K06867
TRINITY_DN10482_c0_g1_i10.p1	K08780
TRINITY_DN10482_c0_g1_i4.p1	K08780
TRINITY_DN10482_c0_g1_i9.p1	K01300
TRINITY_DN104823_c0_g1_i1.p1	K09569
TRINITY_DN10486_c0_g1_i16.p1	K10226	K00480
TRINITY_DN10486_c0_g1_i3.p1	K19703	K00480
TRINITY_DN10486_c0_g1_i4.p1	K13076
TRINITY_DN10486_c0_g1_i9.p1	K10226	K00480
TRINITY_DN10491_c0_g1_i2.p1	K02875
TRINITY_DN10491_c0_g1_i4.p1	K02875
TRINITY_DN10491_c0_g1_i7.p1	K02875
TRINITY_DN10491_c0_g1_i8.p1	K02875
TRINITY_DN10491_c0_g1_i9.p1	K02875
TRINITY_DN104968_c0_g1_i1.p1	K14297
TRINITY_DN105_c0_g1_i11.p1	K16498
TRINITY_DN105_c0_g1_i17.p1	K16498
TRINITY_DN105_c0_g1_i18.p1	K16498
TRINITY_DN105_c0_g1_i2.p1	K16498
TRINITY_DN105_c0_g1_i23.p1	K16498
TRINITY_DN105_c0_g1_i25.p1	K16498
TRINITY_DN105_c1_g1_i39.p1	K15157
TRINITY_DN105_c1_g1_i6.p1	K15157
TRINITY_DN105057_c0_g1_i1.p1	K09057
TRINITY_DN105097_c0_g1_i1.p1	K22540	K17865
TRINITY_DN1051_c0_g1_i18.p1	K00605
TRINITY_DN1051_c0_g1_i19.p1	K00605
TRINITY_DN1051_c0_g1_i36.p1	K00605	K00605
TRINITY_DN1051_c0_g1_i37.p1	K00605	K00605
TRINITY_DN1051_c0_g1_i43.p1	K00605	K00605
TRINITY_DN1051_c0_g1_i45.p1	K00605
TRINITY_DN1051_c0_g1_i52.p1	K00605	K00605
TRINITY_DN1051_c0_g1_i61.p1	K00605	K00605
TRINITY_DN1051_c0_g1_i73.p1	K00605
TRINITY_DN1051_c0_g1_i89.p1	K00605
TRINITY_DN1051_c0_g1_i96.p1	K00605	K00605
TRINITY_DN1051_c1_g1_i114.p1	K25202
TRINITY_DN1051_c1_g1_i119.p1	K25202
TRINITY_DN1051_c1_g1_i30.p1	K25202
TRINITY_DN1051_c1_g1_i37.p1	K25202
TRINITY_DN1051_c1_g1_i59.p1	K25202
TRINITY_DN1051_c1_g1_i76.p1	K25202
TRINITY_DN105120_c0_g1_i1.p1	K23697
TRINITY_DN105122_c0_g1_i1.p1	K12850
TRINITY_DN10515_c0_g1_i10.p1	K11109
TRINITY_DN10515_c0_g1_i2.p1	K11109
TRINITY_DN10515_c0_g1_i4.p1	K11109
TRINITY_DN10515_c0_g1_i6.p1	K11109
TRINITY_DN10515_c0_g1_i7.p1	K11109
TRINITY_DN10515_c0_g1_i8.p1	K11109
TRINITY_DN105250_c0_g1_i1.p1	K09290
TRINITY_DN10527_c0_g1_i14.p1	K22371
TRINITY_DN10527_c0_g1_i21.p1	K22371
TRINITY_DN10527_c0_g1_i23.p1	K22371
TRINITY_DN10527_c0_g1_i35.p1	K22371
TRINITY_DN10527_c0_g1_i8.p1	K22371
TRINITY_DN105289_c0_g1_i1.p1	K16578
TRINITY_DN105290_c0_g1_i1.p1	K01045
TRINITY_DN105302_c0_g1_i1.p1	K04468
TRINITY_DN10532_c0_g1_i9.p1	K06867
TRINITY_DN105323_c0_g1_i1.p1	K15979
TRINITY_DN105329_c0_g1_i1.p1	K11135
TRINITY_DN105354_c0_g1_i1.p1	K20033
TRINITY_DN10536_c0_g1_i1.p1	K16302	K03699
TRINITY_DN10536_c0_g1_i15.p1	K16302	K03699
TRINITY_DN10536_c0_g1_i18.p1	K16302	K03699
TRINITY_DN105362_c0_g1_i1.p1	K13126
TRINITY_DN105363_c0_g1_i1.p1	K02997	K02986
TRINITY_DN105376_c0_g1_i1.p1	K08269
TRINITY_DN105378_c0_g1_i1.p1	K10643
TRINITY_DN105386_c0_g1_i1.p1	K17413
TRINITY_DN105394_c0_g1_i1.p1	K17918
TRINITY_DN10541_c1_g1_i1.p1	K03132
TRINITY_DN105426_c0_g1_i1.p1	K08288
TRINITY_DN105429_c0_g1_i1.p1	K15407
TRINITY_DN105435_c0_g1_i1.p1	K14006
TRINITY_DN105443_c0_g1_i1.p1	K03466	K03466
TRINITY_DN10545_c0_g1_i24.p1	K20632
TRINITY_DN10545_c0_g1_i25.p1	K20632
TRINITY_DN105451_c0_g1_i1.p1	K15730
TRINITY_DN105461_c0_g1_i1.p1	K17805
TRINITY_DN105463_c0_g1_i1.p1	K14549
TRINITY_DN105471_c0_g1_i1.p1	K24427
TRINITY_DN105476_c0_g1_i1.p1	K11793
TRINITY_DN105478_c0_g1_i1.p2	K05755
TRINITY_DN105481_c0_g1_i1.p1	K02892
TRINITY_DN105488_c0_g1_i1.p1	K15633	K15633
TRINITY_DN105499_c0_g1_i1.p1	K11322
TRINITY_DN105505_c0_g1_i1.p1	K00384	K00384
TRINITY_DN105520_c0_g1_i1.p1	K20183
TRINITY_DN105528_c0_g1_i1.p1	K02990
TRINITY_DN105539_c0_g1_i1.p1	K04751	K04751
TRINITY_DN105548_c0_g1_i1.p1	K08059
TRINITY_DN105552_c0_g1_i1.p1	K11097
TRINITY_DN10556_c0_g1_i2.p1	K22825
TRINITY_DN10556_c0_g1_i22.p1	K22825
TRINITY_DN10556_c0_g1_i27.p1	K08658
TRINITY_DN10556_c0_g1_i28.p1	K22825
TRINITY_DN10556_c0_g1_i29.p1	K22825
TRINITY_DN10556_c0_g1_i37.p1	K22825
TRINITY_DN10556_c0_g1_i40.p1	K22825
TRINITY_DN10556_c0_g1_i7.p1	K22825
TRINITY_DN10556_c0_g1_i9.p1	K22825
TRINITY_DN105562_c0_g1_i1.p1	K02987	K02987
TRINITY_DN10557_c0_g1_i23.p1	K11267
TRINITY_DN105584_c0_g1_i1.p1	K11275
TRINITY_DN105594_c0_g1_i1.p1	K15174
TRINITY_DN1056_c0_g1_i16.p1	K16911
TRINITY_DN1056_c0_g1_i20.p1	K16911
TRINITY_DN1056_c0_g1_i25.p1	K16911
TRINITY_DN1056_c0_g1_i35.p1	K16911
TRINITY_DN1056_c0_g1_i5.p1	K16911
TRINITY_DN10561_c0_g1_i21.p1	K23728
TRINITY_DN10561_c0_g1_i32.p1	K23728
TRINITY_DN10561_c0_g1_i4.p1	K23728
TRINITY_DN105614_c0_g1_i1.p1	K13444	K13444
TRINITY_DN105625_c0_g1_i1.p1	K20178
TRINITY_DN105626_c0_g1_i1.p1	K14309
TRINITY_DN105628_c0_g1_i1.p1	K07497	K07497
TRINITY_DN105634_c0_g1_i1.p1	K01736	K01736
TRINITY_DN105641_c0_g1_i1.p1	K24260
TRINITY_DN105654_c0_g1_i1.p1	K20705
TRINITY_DN105655_c0_g1_i1.p1	K02951
TRINITY_DN105677_c0_g1_i1.p1	K20120
TRINITY_DN105686_c0_g1_i1.p1	K10343
TRINITY_DN105687_c0_g1_i1.p1	K03063	K03420
TRINITY_DN105690_c0_g1_i1.p1	K11827
TRINITY_DN105696_c0_g1_i1.p1	K22697
TRINITY_DN105699_c0_g1_i1.p1	K01025
TRINITY_DN1057_c0_g1_i31.p1	K09566
TRINITY_DN1057_c0_g1_i34.p1	K09566
TRINITY_DN105700_c0_g1_i1.p1	K14753
TRINITY_DN10571_c0_g1_i35.p1	K19368
TRINITY_DN105735_c0_g1_i1.p1	K12946
TRINITY_DN105738_c0_g1_i1.p1	K01253
TRINITY_DN10574_c0_g1_i5.p1	K08844
TRINITY_DN105748_c0_g1_i1.p1	K20135
TRINITY_DN105750_c0_g1_i1.p1	K15361
TRINITY_DN105758_c0_g1_i1.p1	K23538
TRINITY_DN105762_c0_g1_i1.p1	K11726
TRINITY_DN10577_c0_g1_i2.p1	K01279	K08677
TRINITY_DN10577_c0_g1_i7.p1	K01279	K08677
TRINITY_DN10577_c0_g1_i9.p1	K01279	K08677
TRINITY_DN105775_c0_g1_i1.p2	K02890	K02890
TRINITY_DN10578_c0_g1_i12.p1	K19922
TRINITY_DN10578_c0_g1_i6.p1	K19922
TRINITY_DN10578_c0_g1_i7.p1	K19922
TRINITY_DN105781_c0_g1_i1.p1	K01755	K01755
TRINITY_DN105787_c0_g1_i1.p2	K00981	K00981
TRINITY_DN105806_c0_g1_i1.p1	K03522	K03522
TRINITY_DN105816_c0_g1_i1.p2	K02962	K02962
TRINITY_DN105818_c0_g1_i1.p1	K15102
TRINITY_DN10583_c0_g1_i12.p1	K15377
TRINITY_DN105833_c0_g1_i1.p1	K03671	K03671
TRINITY_DN105841_c0_g1_i1.p1	K11253
TRINITY_DN105844_c0_g1_i1.p1	K17782
TRINITY_DN105853_c0_g1_i1.p1	K00809	K00809
TRINITY_DN105864_c0_g1_i1.p1	K07885
TRINITY_DN10588_c0_g1_i1.p1	K07520
TRINITY_DN10588_c0_g1_i12.p1	K07520
TRINITY_DN105889_c0_g1_i1.p1	K02942
TRINITY_DN1059_c0_g1_i16.p1	K01539
TRINITY_DN1059_c0_g1_i2.p1	K17920
TRINITY_DN1059_c0_g1_i22.p1	K17920
TRINITY_DN1059_c0_g1_i31.p1	K17920
TRINITY_DN1059_c0_g1_i49.p1	K17920
TRINITY_DN1059_c0_g1_i5.p1	K01539
TRINITY_DN1059_c0_g1_i7.p1	K03037
TRINITY_DN1059_c0_g1_i9.p1	K01539
TRINITY_DN105914_c0_g1_i1.p1	K00777	K00773
TRINITY_DN105922_c0_g1_i1.p1	K22128
TRINITY_DN105939_c0_g1_i1.p1	K13107
TRINITY_DN105940_c0_g1_i1.p1	K01027	K01027
TRINITY_DN105947_c0_g1_i1.p1	K03320
TRINITY_DN105952_c0_g1_i1.p1	K14848
TRINITY_DN105995_c0_g1_i1.p1	K15127
TRINITY_DN106_c0_g1_i3.p2	K03076	K03076
TRINITY_DN106_c0_g1_i4.p2	K03076	K03076
TRINITY_DN106_c0_g1_i5.p2	K03076	K03076
TRINITY_DN106_c0_g1_i6.p2	K03076	K03076
TRINITY_DN106_c0_g1_i8.p1	K02886	K02886
TRINITY_DN106019_c0_g1_i1.p1	K14527
TRINITY_DN10602_c0_g1_i2.p1	K20526
TRINITY_DN106062_c0_g1_i1.p1	K12471
TRINITY_DN106092_c0_g1_i1.p1	K17290
TRINITY_DN1061_c0_g1_i2.p1	K19787
TRINITY_DN1061_c0_g1_i3.p1	K19787
TRINITY_DN106104_c0_g1_i1.p1	K09113
TRINITY_DN106107_c0_g1_i1.p1	K02917
TRINITY_DN106116_c0_g1_i1.p1	K24684
TRINITY_DN106120_c0_g1_i1.p1	K01663	K02500
TRINITY_DN106129_c0_g1_i1.p1	K06184
TRINITY_DN106142_c0_g1_i1.p1	K00942	K00942
TRINITY_DN10615_c0_g1_i2.p1	K07293
TRINITY_DN10615_c0_g1_i4.p1	K07293
TRINITY_DN106157_c0_g1_i1.p1	K04570
TRINITY_DN106169_c0_g1_i1.p1	K00049
TRINITY_DN106171_c0_g1_i1.p1	K08955
TRINITY_DN106181_c0_g1_i1.p2	K02943
TRINITY_DN1062_c0_g1_i10.p1	K13138
TRINITY_DN1062_c0_g1_i102.p1	K13138
TRINITY_DN1062_c0_g1_i2.p1	K13138
TRINITY_DN1062_c0_g1_i32.p1	K13138
TRINITY_DN1062_c0_g1_i35.p1	K13138
TRINITY_DN1062_c0_g1_i36.p1	K13138
TRINITY_DN1062_c0_g1_i38.p1	K13138
TRINITY_DN1062_c0_g1_i60.p1	K13138
TRINITY_DN1062_c0_g1_i61.p1	K13138
TRINITY_DN1062_c0_g1_i96.p1	K00485
TRINITY_DN1062_c1_g1_i20.p1	K05757
TRINITY_DN1062_c1_g1_i200.p1	K16677
TRINITY_DN106212_c0_g1_i1.p1	K14073
TRINITY_DN106241_c0_g1_i1.p1	K14342	K03453
TRINITY_DN106250_c0_g1_i1.p1	K24272
TRINITY_DN106267_c0_g1_i1.p1	K00759	K00759
TRINITY_DN10628_c0_g1_i11.p1	K05769
TRINITY_DN10628_c0_g1_i12.p1	K05769
TRINITY_DN10628_c0_g1_i13.p1	K11236
TRINITY_DN10628_c0_g1_i4.p1	K05769
TRINITY_DN10628_c0_g1_i6.p1	K11236
TRINITY_DN10628_c0_g1_i7.p1	K05769
TRINITY_DN10628_c0_g1_i8.p1	K11236
TRINITY_DN106286_c0_g1_i1.p1	K01676	K01676
TRINITY_DN106289_c0_g1_i1.p1	K04860
TRINITY_DN106306_c0_g1_i1.p1	K20823
TRINITY_DN10633_c1_g1_i11.p1	K10455
TRINITY_DN10633_c1_g1_i12.p1	K10455
TRINITY_DN10633_c1_g1_i2.p1	K10455
TRINITY_DN10633_c1_g1_i9.p1	K10455
TRINITY_DN106330_c0_g1_i1.p1	K00031	K00031
TRINITY_DN106339_c0_g1_i1.p1	K11722
TRINITY_DN106380_c0_g1_i1.p1	K15263
TRINITY_DN106395_c0_g1_i1.p1	K22029
TRINITY_DN106426_c0_g1_i1.p1	K13443
TRINITY_DN106429_c0_g1_i1.p1	K19897
TRINITY_DN106453_c0_g1_i1.p1	K18467	K07095
TRINITY_DN106462_c0_g1_i1.p1	K14838
TRINITY_DN106463_c0_g1_i1.p2	K23038
TRINITY_DN106473_c0_g1_i1.p1	K00975	K00975
TRINITY_DN106477_c0_g1_i1.p1	K13348
TRINITY_DN106487_c0_g1_i1.p1	K01511
TRINITY_DN106523_c0_g1_i1.p1	K05758
TRINITY_DN106538_c0_g1_i1.p1	K11978
TRINITY_DN106580_c0_g1_i1.p1	K24512
TRINITY_DN106591_c0_g1_i1.p1	K06086
TRINITY_DN106595_c0_g1_i1.p3	K10418
TRINITY_DN1066_c0_g1_i14.p1	K03109
TRINITY_DN1066_c0_g1_i4.p1	K17578
TRINITY_DN1066_c0_g1_i6.p1	K17578
TRINITY_DN10660_c0_g1_i18.p1	K12163
TRINITY_DN10660_c0_g1_i22.p1	K12163
TRINITY_DN10660_c0_g1_i25.p1	K12163
TRINITY_DN10660_c0_g1_i58.p1	K12163
TRINITY_DN106634_c0_g1_i1.p1	K17498
TRINITY_DN106649_c0_g1_i1.p1	K00099	K00099
TRINITY_DN106691_c0_g1_i1.p1	K00799
TRINITY_DN106698_c0_g1_i1.p1	K01115
TRINITY_DN106735_c0_g1_i1.p1	K03939
TRINITY_DN106749_c0_g1_i1.p1	K07478	K07478
TRINITY_DN106768_c0_g1_i1.p1	K14315
TRINITY_DN106769_c0_g1_i1.p2	K01998	K01998
TRINITY_DN106793_c0_g1_i1.p1	K01952	K23265
TRINITY_DN1068_c0_g1_i1.p1	K16931
TRINITY_DN1068_c0_g1_i13.p1	K16931
TRINITY_DN1068_c0_g1_i14.p1	K16931
TRINITY_DN1068_c0_g1_i15.p1	K16931
TRINITY_DN1068_c0_g1_i18.p1	K16931
TRINITY_DN1068_c0_g1_i19.p1	K16931
TRINITY_DN1068_c0_g1_i21.p1	K16931
TRINITY_DN1068_c0_g1_i24.p1	K16931
TRINITY_DN1068_c0_g1_i25.p1	K16931
TRINITY_DN1068_c0_g1_i26.p1	K16931
TRINITY_DN1068_c0_g1_i28.p1	K16931
TRINITY_DN1068_c0_g1_i35.p1	K16931
TRINITY_DN1068_c0_g1_i40.p1	K16931
TRINITY_DN1068_c0_g1_i41.p1	K16931
TRINITY_DN1068_c0_g1_i5.p1	K16931
TRINITY_DN1068_c1_g1_i24.p1	K24939
TRINITY_DN1068_c1_g1_i38.p1	K24939
TRINITY_DN1068_c1_g1_i46.p1	K24939
TRINITY_DN1068_c1_g1_i52.p1	K24939
TRINITY_DN1068_c1_g1_i62.p1	K24939
TRINITY_DN1068_c1_g1_i7.p1	K24939
TRINITY_DN1068_c2_g1_i16.p1	K00234	K00239
TRINITY_DN1068_c2_g1_i17.p1	K00234
TRINITY_DN1068_c2_g1_i2.p1	K00234	K00239
TRINITY_DN1068_c2_g1_i20.p1	K00234	K00239
TRINITY_DN1068_c2_g1_i21.p1	K00234	K00239
TRINITY_DN106801_c0_g1_i1.p1	K13217
TRINITY_DN106806_c0_g1_i1.p1	K23907
TRINITY_DN106826_c0_g1_i1.p1	K06678
TRINITY_DN106827_c0_g1_i1.p1	K15685
TRINITY_DN106833_c0_g1_i1.p1	K00411	K00411
TRINITY_DN106836_c0_g1_i1.p1	K00432
TRINITY_DN106861_c0_g1_i1.p1	K04485	K04485
TRINITY_DN10687_c0_g1_i15.p1	K12198
TRINITY_DN10687_c0_g1_i31.p1	K12198
TRINITY_DN10687_c0_g1_i33.p1	K12198
TRINITY_DN10687_c0_g1_i42.p1	K12198
TRINITY_DN10687_c0_g1_i7.p1	K12198
TRINITY_DN1069_c0_g1_i13.p1	K19529
TRINITY_DN1069_c0_g1_i15.p1	K19529
TRINITY_DN1069_c0_g1_i21.p1	K19529
TRINITY_DN1069_c0_g1_i22.p1	K19529
TRINITY_DN1069_c0_g1_i3.p1	K19529
TRINITY_DN106918_c0_g1_i1.p1	K17336
TRINITY_DN106942_c0_g1_i1.p1	K17268
TRINITY_DN106959_c0_g1_i1.p1	K02908	K02908
TRINITY_DN106960_c0_g1_i1.p1	K15223
TRINITY_DN106961_c0_g1_i1.p1	K23663
TRINITY_DN106990_c0_g1_i1.p1	K14560
TRINITY_DN107_c0_g1_i107.p1	K00889
TRINITY_DN107_c0_g1_i11.p1	K00889
TRINITY_DN107_c0_g1_i13.p1	K00889
TRINITY_DN107_c0_g1_i33.p1	K00889
TRINITY_DN107_c0_g1_i42.p1	K00889
TRINITY_DN107_c0_g1_i43.p1	K00889
TRINITY_DN107_c0_g1_i59.p1	K00889
TRINITY_DN107_c0_g1_i6.p1	K00889
TRINITY_DN107_c0_g1_i68.p1	K00889
TRINITY_DN107_c0_g1_i69.p1	K00889
TRINITY_DN107_c0_g1_i70.p1	K00889
TRINITY_DN107_c0_g1_i89.p1	K00889
TRINITY_DN107014_c0_g1_i1.p2	K00003	K12524
TRINITY_DN10702_c0_g1_i11.p1	K09113
TRINITY_DN10702_c0_g1_i15.p1	K09113
TRINITY_DN10702_c0_g1_i2.p1	K09113
TRINITY_DN10702_c0_g1_i21.p1	K09113
TRINITY_DN10702_c0_g1_i33.p1	K01136	K01136
TRINITY_DN10702_c0_g1_i37.p1	K09113
TRINITY_DN10702_c0_g1_i39.p1	K09113
TRINITY_DN10702_c0_g1_i41.p1	K09113
TRINITY_DN10702_c0_g1_i6.p1	K09113
TRINITY_DN107035_c0_g1_i1.p1	K00057	K00057
TRINITY_DN107045_c0_g1_i1.p1	K19690
TRINITY_DN107046_c0_g1_i1.p1	K10756
TRINITY_DN107053_c0_g1_i1.p1	K03111	K03111
TRINITY_DN107072_c0_g1_i1.p1	K14769
TRINITY_DN107092_c0_g1_i1.p1	K12488
TRINITY_DN1071_c0_g1_i116.p1	K03129
TRINITY_DN1071_c0_g1_i13.p1	K03129
TRINITY_DN1071_c0_g1_i201.p1	K24970
TRINITY_DN1071_c0_g1_i270.p1	K03129
TRINITY_DN1071_c0_g1_i36.p1	K03129
TRINITY_DN10710_c0_g1_i1.p1	K04405
TRINITY_DN10710_c0_g1_i10.p1	K04405
TRINITY_DN10710_c0_g1_i12.p1	K04405
TRINITY_DN10710_c0_g1_i13.p1	K04405
TRINITY_DN10710_c0_g1_i14.p1	K04405
TRINITY_DN10710_c0_g1_i18.p1	K04405
TRINITY_DN10710_c0_g1_i2.p1	K04405
TRINITY_DN10710_c0_g1_i4.p1	K04405
TRINITY_DN10710_c0_g1_i9.p1	K04405
TRINITY_DN107110_c0_g1_i1.p1	K24175
TRINITY_DN107113_c0_g1_i1.p2	K12897
TRINITY_DN107118_c0_g1_i1.p1	K02892	K02892
TRINITY_DN107154_c0_g1_i1.p1	K05810	K05810
TRINITY_DN10716_c0_g1_i1.p1	K14548
TRINITY_DN10716_c0_g1_i18.p1	K14548
TRINITY_DN10716_c0_g1_i68.p1	K14548
TRINITY_DN10716_c0_g1_i69.p1	K14548
TRINITY_DN107175_c0_g1_i1.p1	K24518
TRINITY_DN1072_c0_g1_i1.p1	K16591
TRINITY_DN1072_c0_g1_i2.p1	K01623	K01623
TRINITY_DN1072_c0_g1_i5.p1	K01623	K01623
TRINITY_DN1072_c0_g1_i7.p1	K01623	K01623
TRINITY_DN1072_c0_g1_i8.p1	K16591
TRINITY_DN107203_c0_g1_i1.p1	K02372	K02372
TRINITY_DN107237_c0_g1_i1.p1	K16548
TRINITY_DN10724_c0_g1_i107.p1	K04079
TRINITY_DN10724_c0_g1_i15.p1	K04079
TRINITY_DN10724_c0_g1_i32.p1	K04079
TRINITY_DN10724_c0_g1_i34.p1	K04079
TRINITY_DN10724_c0_g1_i38.p1	K04079
TRINITY_DN10724_c0_g1_i59.p1	K04079
TRINITY_DN10724_c0_g1_i60.p1	K04079
TRINITY_DN10724_c0_g1_i70.p1	K04079
TRINITY_DN10724_c0_g1_i75.p1	K04079
TRINITY_DN10724_c0_g1_i80.p1	K04079
TRINITY_DN10724_c0_g1_i89.p1	K04079
TRINITY_DN10724_c0_g1_i98.p1	K04079
TRINITY_DN107283_c0_g1_i1.p1	K07192
TRINITY_DN107297_c0_g1_i1.p1	K01410	K01414
TRINITY_DN10730_c0_g1_i5.p1	K08880
TRINITY_DN107300_c0_g1_i1.p1	K01392	K01284
TRINITY_DN107325_c0_g1_i1.p1	K04459
TRINITY_DN107335_c0_g1_i1.p1	K03662
TRINITY_DN107338_c0_g1_i1.p1	K13540	K03394
TRINITY_DN107352_c0_g1_i1.p1	K00937	K00937
TRINITY_DN1074_c0_g1_i2.p1	K12349	K12349
TRINITY_DN1074_c0_g1_i32.p1	K12349	K12349
TRINITY_DN1074_c0_g1_i8.p1	K12349	K12349
TRINITY_DN107418_c0_g1_i1.p1	K05759
TRINITY_DN107421_c0_g1_i1.p1	K13939	K00796
TRINITY_DN107447_c0_g1_i1.p1	K15161
TRINITY_DN107471_c0_g1_i1.p1	K03372
TRINITY_DN107481_c0_g1_i1.p1	K02957	K02994
TRINITY_DN107488_c0_g1_i1.p3	K01662	K01662
TRINITY_DN107497_c0_g1_i1.p1	K00670	K03789
TRINITY_DN1075_c0_g1_i14.p1	K06115
TRINITY_DN1075_c0_g1_i15.p1	K06115
TRINITY_DN1075_c0_g1_i16.p1	K06115
TRINITY_DN1075_c0_g1_i17.p1	K06115
TRINITY_DN1075_c0_g1_i24.p1	K06115
TRINITY_DN1075_c0_g1_i8.p1	K20072
TRINITY_DN107502_c0_g1_i1.p1	K11976
TRINITY_DN107512_c0_g1_i1.p1	K02977
TRINITY_DN107513_c0_g1_i1.p1	K23489
TRINITY_DN107554_c0_g1_i1.p1	K02997	K02986
TRINITY_DN107565_c0_g1_i1.p1	K13102
TRINITY_DN107582_c0_g1_i1.p1	K09850
TRINITY_DN1076_c0_g2_i12.p1	K16747
TRINITY_DN1076_c0_g2_i9.p1	K16747
TRINITY_DN107603_c0_g1_i1.p2	K15292
TRINITY_DN107611_c0_g1_i1.p1	K02918
TRINITY_DN107649_c0_g1_i1.p1	K04518	K04518
TRINITY_DN107650_c0_g1_i1.p1	K00858	K00858
TRINITY_DN10767_c0_g1_i10.p1	K00327
TRINITY_DN10767_c0_g1_i12.p1	K00327
TRINITY_DN1077_c0_g1_i13.p1	K18953
TRINITY_DN1077_c0_g1_i21.p1	K18953
TRINITY_DN10773_c0_g1_i1.p1	K17409
TRINITY_DN10773_c0_g1_i11.p1	K17409
TRINITY_DN10773_c0_g1_i13.p1	K17409
TRINITY_DN10773_c0_g1_i14.p1	K17409
TRINITY_DN10773_c0_g1_i4.p1	K17409
TRINITY_DN10773_c0_g1_i7.p1	K17409
TRINITY_DN10773_c0_g1_i8.p1	K17409
TRINITY_DN107736_c0_g1_i1.p1	K06093
TRINITY_DN107774_c0_g1_i1.p1	K01775	K01775
TRINITY_DN107810_c0_g1_i1.p2	K03088	K03088
TRINITY_DN107827_c0_g1_i1.p1	K01201	K01201
TRINITY_DN107850_c0_g1_i1.p1	K01231
TRINITY_DN107886_c0_g1_i1.p1	K19995
TRINITY_DN10789_c0_g1_i1.p1	K16343
TRINITY_DN10789_c0_g1_i2.p1	K16343
TRINITY_DN10789_c0_g1_i6.p1	K16343
TRINITY_DN107936_c0_g1_i1.p1	K16832
TRINITY_DN107938_c0_g1_i1.p1	K14566
TRINITY_DN10795_c0_g1_i1.p1	K00685
TRINITY_DN10795_c0_g1_i3.p1	K00685
TRINITY_DN10795_c0_g1_i4.p1	K00685
TRINITY_DN107977_c0_g1_i1.p1	K03039
TRINITY_DN108012_c0_g1_i1.p1	K25048
TRINITY_DN108028_c0_g1_i1.p1	K02353
TRINITY_DN108067_c0_g1_i1.p1	K02954	K02954
TRINITY_DN108068_c0_g1_i1.p1	K12838
TRINITY_DN108077_c0_g1_i1.p1	K20176
TRINITY_DN108118_c0_g1_i1.p1	K16750
TRINITY_DN108130_c0_g1_i1.p1	K09565	K01802
TRINITY_DN108149_c0_g1_i1.p1	K13120
TRINITY_DN108155_c0_g1_i1.p1	K11251
TRINITY_DN108215_c0_g1_i1.p1	K03786	K03786
TRINITY_DN108252_c0_g1_i1.p1	K00915
TRINITY_DN10830_c0_g1_i16.p1	K04794	K04794
TRINITY_DN10830_c0_g1_i18.p1	K18208	K18208
TRINITY_DN10830_c0_g1_i3.p1	K18208	K18208
TRINITY_DN10830_c0_g1_i6.p1	K18208	K18208
TRINITY_DN10830_c0_g1_i9.p1	K18208	K18208
TRINITY_DN10831_c0_g1_i13.p1	K18203
TRINITY_DN10831_c0_g1_i3.p1	K18203
TRINITY_DN108313_c0_g1_i1.p1	K00641	K00641
TRINITY_DN108332_c0_g1_i1.p1	K13195	K13195
TRINITY_DN108334_c0_g1_i1.p1	K17083
TRINITY_DN108336_c0_g1_i1.p1	K01283	K01283
TRINITY_DN108348_c0_g1_i1.p1	K02879
TRINITY_DN1084_c0_g1_i20.p1	K17704
TRINITY_DN1084_c0_g1_i29.p1	K17704
TRINITY_DN1084_c0_g1_i30.p1	K17704
TRINITY_DN1084_c0_g1_i33.p1	K23696
TRINITY_DN108431_c0_g1_i1.p1	K14943
TRINITY_DN10844_c0_g1_i33.p1	K11843
TRINITY_DN108517_c0_g1_i1.p1	K05609
TRINITY_DN108581_c0_g1_i1.p1	K02537
TRINITY_DN1086_c0_g1_i10.p1	K19027
TRINITY_DN1086_c0_g1_i3.p1	K19027
TRINITY_DN1086_c0_g1_i4.p1	K19027
TRINITY_DN10861_c0_g1_i11.p1	K24940
TRINITY_DN10861_c0_g1_i18.p1	K24940
TRINITY_DN10861_c0_g1_i21.p1	K24940
TRINITY_DN10861_c0_g1_i3.p1	K24940
TRINITY_DN10861_c0_g1_i6.p1	K24940
TRINITY_DN10861_c0_g1_i7.p1	K24940
TRINITY_DN10861_c0_g1_i8.p1	K24940
TRINITY_DN10863_c0_g1_i12.p1	K03028
TRINITY_DN10863_c0_g1_i4.p1	K03028
TRINITY_DN10863_c0_g1_i8.p1	K03028
TRINITY_DN108657_c0_g1_i1.p1	K20189
TRINITY_DN10867_c0_g1_i3.p1	K02997	K02986
TRINITY_DN1087_c0_g1_i23.p1	K13216
TRINITY_DN1087_c0_g1_i51.p1	K13216
TRINITY_DN108727_c0_g1_i1.p1	K07427
TRINITY_DN108765_c0_g1_i1.p1	K10290	K06195
TRINITY_DN108794_c0_g1_i1.p1	K17435
TRINITY_DN108798_c0_g1_i1.p1	K11600
TRINITY_DN1088_c0_g1_i12.p1	K10765	K03919
TRINITY_DN1088_c0_g1_i15.p1	K10765	K03919
TRINITY_DN1088_c0_g1_i28.p1	K10765	K03919
TRINITY_DN1088_c0_g1_i31.p1	K10765	K03919
TRINITY_DN1088_c0_g1_i33.p1	K10765	K03919
TRINITY_DN1088_c0_g1_i4.p1	K14795
TRINITY_DN1088_c0_g1_i45.p1	K10765	K03919
TRINITY_DN1088_c0_g1_i47.p1	K10765	K03919
TRINITY_DN1088_c0_g1_i60.p1	K10765	K03919
TRINITY_DN1088_c0_g1_i64.p1	K10765	K03919
TRINITY_DN1088_c0_g1_i68.p1	K10765	K03919
TRINITY_DN1088_c0_g1_i8.p1	K10765	K03919
TRINITY_DN108819_c0_g1_i1.p1	K00648	K00648
TRINITY_DN108839_c0_g1_i1.p1	K12881
TRINITY_DN108856_c0_g1_i1.p1	K17780
TRINITY_DN10889_c0_g1_i1.p1	K01135
TRINITY_DN10889_c0_g1_i10.p1	K01135
TRINITY_DN10889_c0_g1_i15.p1	K01135
TRINITY_DN10889_c0_g1_i19.p1	K01135
TRINITY_DN10889_c0_g1_i5.p1	K01135
TRINITY_DN10889_c0_g1_i6.p1	K01135
TRINITY_DN10889_c0_g1_i8.p1	K01135
TRINITY_DN10889_c0_g1_i9.p1	K01135
TRINITY_DN108951_c0_g1_i1.p1	K16344
TRINITY_DN108964_c0_g1_i1.p1	K14324
TRINITY_DN108982_c0_g1_i1.p2	K03979
TRINITY_DN109_c1_g1_i128.p1	K15909
TRINITY_DN109_c1_g1_i146.p1	K15909
TRINITY_DN109_c1_g1_i36.p1	K15909
TRINITY_DN109_c1_g1_i80.p1	K15909
TRINITY_DN109_c1_g1_i87.p1	K15909
TRINITY_DN10900_c0_g1_i11.p1	K03263	K03263
TRINITY_DN10916_c0_g1_i43.p1	K23958
TRINITY_DN10916_c0_g1_i50.p1	K23958
TRINITY_DN1092_c0_g1_i5.p1	K15837
TRINITY_DN1092_c2_g1_i18.p1	K03949
TRINITY_DN1092_c3_g1_i1.p1	K18663
TRINITY_DN1092_c3_g1_i3.p1	K18663
TRINITY_DN1092_c3_g1_i4.p1	K18663
TRINITY_DN109202_c0_g1_i1.p1	K12480
TRINITY_DN109247_c0_g1_i1.p1	K10603
TRINITY_DN109250_c0_g1_i1.p1	K11175	K11175
TRINITY_DN10929_c0_g1_i3.p1	K19526
TRINITY_DN1093_c0_g1_i113.p1	K13783
TRINITY_DN1093_c0_g1_i17.p1	K13783
TRINITY_DN1093_c0_g1_i30.p1	K13783
TRINITY_DN1093_c0_g1_i42.p1	K13783
TRINITY_DN1093_c0_g1_i67.p1	K13783
TRINITY_DN1093_c0_g1_i82.p1	K13783
TRINITY_DN1093_c1_g1_i20.p1	K09650
TRINITY_DN1093_c1_g1_i29.p1	K09650
TRINITY_DN1093_c1_g1_i40.p1	K09650
TRINITY_DN1093_c1_g1_i5.p1	K09650
TRINITY_DN1093_c2_g1_i3.p1	K08507
TRINITY_DN109350_c0_g1_i1.p1	K00456
TRINITY_DN1094_c0_g1_i10.p1	K11967
TRINITY_DN1094_c0_g1_i18.p1	K11967
TRINITY_DN1094_c0_g1_i5.p1	K11967
TRINITY_DN10941_c0_g1_i6.p1	K03168	K03169
TRINITY_DN10941_c0_g1_i7.p1	K03168	K03169
TRINITY_DN109469_c0_g1_i1.p1	K03264
TRINITY_DN10947_c0_g1_i32.p1	K08592
TRINITY_DN10947_c0_g1_i39.p1	K08592
TRINITY_DN109497_c0_g1_i1.p2	K12893
TRINITY_DN1095_c0_g1_i6.p1	K00910
TRINITY_DN109516_c0_g1_i1.p1	K12900
TRINITY_DN10958_c0_g1_i14.p1	K11419	K09001
TRINITY_DN10958_c0_g1_i5.p1	K11419	K09001
TRINITY_DN1096_c0_g1_i17.p1	K09848
TRINITY_DN1096_c0_g1_i19.p1	K09848
TRINITY_DN1096_c0_g1_i21.p1	K09848
TRINITY_DN1096_c0_g1_i26.p1	K09848
TRINITY_DN1096_c0_g1_i33.p1	K09848
TRINITY_DN1096_c0_g1_i9.p1	K09848
TRINITY_DN1097_c0_g1_i9.p1	K17533	K12132
TRINITY_DN10974_c0_g1_i13.p1	K20719
TRINITY_DN10974_c0_g1_i4.p1	K20719
TRINITY_DN1098_c0_g1_i100.p1	K24747
TRINITY_DN1098_c0_g1_i152.p1	K23033
TRINITY_DN1098_c0_g1_i171.p1	K24747
TRINITY_DN1098_c0_g1_i18.p1	K03323
TRINITY_DN1098_c0_g1_i20.p1	K23033
TRINITY_DN1098_c0_g1_i36.p1	K03323
TRINITY_DN1098_c0_g1_i39.p1	K24747
TRINITY_DN1098_c0_g1_i40.p1	K23033
TRINITY_DN1098_c0_g1_i81.p1	K24747
TRINITY_DN1098_c1_g1_i18.p1	K12167
TRINITY_DN1098_c1_g1_i22.p1	K12167
TRINITY_DN1098_c1_g1_i27.p1	K12167
TRINITY_DN1099_c0_g1_i106.p1	K07526
TRINITY_DN1099_c0_g1_i34.p1	K08766
TRINITY_DN1099_c0_g1_i4.p1	K08766
TRINITY_DN1099_c0_g1_i49.p1	K07526
TRINITY_DN1099_c1_g1_i13.p1	K11866
TRINITY_DN1099_c1_g1_i4.p1	K11866
TRINITY_DN1099_c1_g1_i7.p1	K11866
TRINITY_DN1099_c1_g1_i8.p1	K11866
TRINITY_DN109923_c0_g1_i1.p2	K02738
TRINITY_DN110_c0_g1_i138.p1	K19947
TRINITY_DN110_c0_g1_i198.p1	K19947
TRINITY_DN1100_c0_g1_i16.p1	K12867
TRINITY_DN1100_c0_g1_i25.p1	K12867
TRINITY_DN110038_c0_g1_i1.p1	K03108
TRINITY_DN110042_c0_g1_i1.p1	K18420
TRINITY_DN110045_c0_g1_i1.p1	K18728
TRINITY_DN110052_c0_g1_i1.p1	K05293
TRINITY_DN110057_c0_g1_i1.p1	K13506
TRINITY_DN110070_c0_g1_i1.p1	K03064	K03420
TRINITY_DN110076_c0_g1_i1.p1	K16302
TRINITY_DN110082_c0_g1_i1.p1	K01277
TRINITY_DN110088_c0_g1_i1.p1	K02998	K02967
TRINITY_DN110091_c0_g1_i1.p1	K02212
TRINITY_DN110097_c0_g1_i1.p1	K13250
TRINITY_DN110105_c0_g1_i1.p1	K22387	K01126
TRINITY_DN110112_c0_g1_i1.p1	K02988
TRINITY_DN11012_c0_g1_i12.p1	K11143
TRINITY_DN11012_c0_g1_i14.p1	K11143
TRINITY_DN11012_c0_g1_i2.p1	K11143
TRINITY_DN11012_c0_g1_i22.p1	K11143
TRINITY_DN11012_c0_g1_i29.p1	K11143
TRINITY_DN11012_c0_g1_i32.p1	K11143
TRINITY_DN11012_c0_g1_i36.p1	K11143
TRINITY_DN11012_c0_g1_i39.p1	K11143
TRINITY_DN11012_c0_g1_i40.p1	K11143
TRINITY_DN11012_c0_g1_i7.p1	K11143
TRINITY_DN11012_c0_g1_i8.p1	K11143
TRINITY_DN110122_c0_g1_i1.p1	K00955	K00956
TRINITY_DN110123_c0_g1_i1.p2	K11488
TRINITY_DN110143_c0_g1_i1.p1	K05181
TRINITY_DN110147_c0_g1_i1.p1	K14729
TRINITY_DN110148_c0_g1_i1.p1	K00803	K00803
TRINITY_DN110177_c0_g1_i1.p1	K22074
TRINITY_DN110189_c0_g1_i1.p1	K20526
TRINITY_DN110195_c0_g1_i1.p2	K02830
TRINITY_DN110205_c0_g1_i1.p1	K05853	K01537
TRINITY_DN110209_c0_g1_i1.p1	K01868	K01868
TRINITY_DN110210_c0_g1_i1.p1	K08807
TRINITY_DN110211_c0_g1_i1.p1	K06826
TRINITY_DN110220_c0_g1_i1.p1	K01634	K01634
TRINITY_DN110229_c0_g1_i1.p1	K12736
TRINITY_DN110230_c0_g1_i1.p1	K14558
TRINITY_DN110245_c0_g1_i1.p1	K03691
TRINITY_DN110255_c0_g1_i1.p1	K14640
TRINITY_DN110260_c0_g1_i1.p1	K20283
TRINITY_DN110293_c0_g1_i1.p1	K03424	K03424
TRINITY_DN110299_c0_g1_i1.p1	K01915
TRINITY_DN1103_c0_g1_i16.p1	K10089
TRINITY_DN1103_c0_g1_i28.p1	K10089
TRINITY_DN110303_c0_g1_i1.p1	K09539
TRINITY_DN110312_c0_g1_i1.p1	K24996
TRINITY_DN11032_c0_g1_i103.p1	K11366
TRINITY_DN11032_c0_g1_i15.p1	K11366
TRINITY_DN11032_c0_g1_i24.p1	K11366
TRINITY_DN11032_c0_g1_i94.p1	K11366
TRINITY_DN110328_c0_g1_i1.p1	K07151	K21306
TRINITY_DN11033_c0_g1_i10.p1	K08811	K12132
TRINITY_DN11033_c0_g1_i11.p1	K08811	K12132
TRINITY_DN11033_c0_g1_i3.p1	K08811	K12132
TRINITY_DN11033_c0_g1_i5.p1	K08811	K12132
TRINITY_DN11033_c0_g1_i7.p1	K08811	K12132
TRINITY_DN11033_c0_g1_i8.p1	K08811	K12132
TRINITY_DN110332_c0_g1_i1.p1	K21772
TRINITY_DN110333_c0_g1_i1.p1	K06765
TRINITY_DN110344_c0_g1_i1.p1	K17279
TRINITY_DN110349_c0_g1_i1.p1	K13342
TRINITY_DN110363_c0_g1_i1.p1	K01176	K01176
TRINITY_DN110369_c0_g1_i1.p1	K13118
TRINITY_DN110370_c0_g1_i1.p1	K03626
TRINITY_DN110374_c0_g1_i1.p1	K09342
TRINITY_DN110376_c0_g1_i1.p1	K17086
TRINITY_DN11038_c0_g1_i1.p2	K11590
TRINITY_DN11038_c0_g1_i4.p1	K11590
TRINITY_DN11038_c0_g1_i8.p1	K11590
TRINITY_DN110383_c0_g1_i1.p2	K01225
TRINITY_DN110396_c0_g1_i1.p1	K04460
TRINITY_DN110420_c0_g1_i1.p1	K23049
TRINITY_DN110433_c0_g1_i1.p1	K05038
TRINITY_DN110437_c0_g1_i1.p1	K13149
TRINITY_DN11044_c0_g1_i11.p1	K24931
TRINITY_DN11044_c0_g1_i4.p1	K24931
TRINITY_DN11044_c0_g1_i7.p1	K24931
TRINITY_DN11044_c0_g1_i8.p1	K24931
TRINITY_DN110444_c0_g1_i1.p1	K24992
TRINITY_DN11045_c0_g1_i1.p1	K08811
TRINITY_DN110451_c0_g1_i1.p1	K25070
TRINITY_DN110455_c0_g1_i1.p1	K15433
TRINITY_DN110461_c0_g1_i1.p1	K12184
TRINITY_DN110469_c0_g1_i1.p1	K01869	K01869
TRINITY_DN110500_c0_g1_i1.p1	K08504
TRINITY_DN110504_c0_g1_i1.p1	K12741
TRINITY_DN110509_c0_g1_i1.p1	K20641
TRINITY_DN110519_c0_g1_i1.p1	K03087	K03087
TRINITY_DN110529_c0_g1_i1.p1	K02912	K02912
TRINITY_DN110548_c0_g1_i1.p2	K08076
TRINITY_DN110557_c0_g1_i1.p1	K00128	K00130
TRINITY_DN110558_c0_g1_i1.p2	K01733	K01733
TRINITY_DN110562_c0_g1_i1.p1	K11363
TRINITY_DN110567_c0_g1_i1.p1	K14799
TRINITY_DN110571_c0_g1_i1.p1	K12947
TRINITY_DN110579_c0_g1_i1.p1	K10398
TRINITY_DN110589_c0_g1_i1.p1	K01869
TRINITY_DN1106_c0_g1_i14.p1	K23677
TRINITY_DN1106_c0_g1_i15.p1	K23677
TRINITY_DN110605_c0_g1_i1.p1	K14856
TRINITY_DN110626_c0_g1_i1.p1	K00175	K00175
TRINITY_DN110627_c0_g1_i1.p1	K18619
TRINITY_DN110660_c0_g1_i1.p1	K23341
TRINITY_DN110665_c0_g1_i1.p1	K01881	K01881
TRINITY_DN110677_c0_g1_i1.p1	K09502	K03686
TRINITY_DN11068_c0_g1_i11.p1	K08883
TRINITY_DN11068_c0_g1_i13.p1	K12021
TRINITY_DN11068_c0_g1_i16.p1	K08883
TRINITY_DN11068_c0_g1_i23.p1	K08881
TRINITY_DN11068_c0_g1_i24.p1	K12021
TRINITY_DN11068_c0_g1_i3.p1	K12026
TRINITY_DN11068_c0_g1_i32.p1	K08883
TRINITY_DN11068_c0_g1_i4.p1	K08883
TRINITY_DN11068_c0_g1_i7.p1	K08883
TRINITY_DN110699_c0_g1_i1.p1	K02871	K02871
TRINITY_DN110716_c0_g1_i1.p1	K12040	K03316
TRINITY_DN110720_c0_g1_i1.p1	K19519
TRINITY_DN110737_c0_g1_i1.p1	K24680
TRINITY_DN110751_c0_g1_i1.p1	K19573
TRINITY_DN110770_c0_g1_i1.p1	K07178	K07178
TRINITY_DN110784_c0_g1_i1.p1	K07119
TRINITY_DN110793_c0_g1_i1.p1	K08339
TRINITY_DN110799_c0_g1_i1.p1	K10393
TRINITY_DN110806_c0_g1_i1.p1	K02519	K02519
TRINITY_DN110810_c0_g1_i1.p1	K08202
TRINITY_DN110811_c0_g1_i1.p1	K01897	K01897
TRINITY_DN110816_c0_g1_i1.p1	K09288
TRINITY_DN110841_c0_g1_i1.p1	K24134
TRINITY_DN110848_c0_g1_i1.p1	K01737	K01737
TRINITY_DN110858_c0_g1_i1.p1	K07253
TRINITY_DN110863_c0_g1_i1.p1	K17260
TRINITY_DN110864_c0_g1_i1.p1	K02258	K02258
TRINITY_DN110872_c0_g1_i1.p1	K03358
TRINITY_DN110889_c0_g1_i1.p1	K00139	K00135
TRINITY_DN110891_c0_g1_i1.p1	K20630
TRINITY_DN1109_c0_g1_i114.p1	K23972
TRINITY_DN1109_c0_g1_i137.p1	K23972
TRINITY_DN1109_c0_g1_i140.p1	K23972
TRINITY_DN1109_c0_g1_i15.p1	K23972
TRINITY_DN1109_c0_g1_i23.p1	K23972
TRINITY_DN1109_c0_g1_i30.p1	K23972
TRINITY_DN1109_c0_g1_i38.p1	K23972
TRINITY_DN1109_c0_g1_i46.p1	K20289
TRINITY_DN1109_c0_g1_i48.p1	K20289
TRINITY_DN1109_c0_g1_i64.p1	K23972
TRINITY_DN1109_c0_g1_i67.p1	K23972
TRINITY_DN1109_c0_g1_i89.p1	K23972
TRINITY_DN11090_c0_g1_i16.p1	K07517	K07517
TRINITY_DN11090_c0_g1_i2.p1	K07517	K07517
TRINITY_DN11090_c0_g1_i6.p1	K07517	K07517
TRINITY_DN110914_c0_g1_i1.p1	K18740
TRINITY_DN110917_c0_g1_i1.p1	K07441
TRINITY_DN110929_c0_g1_i1.p1	K15501
TRINITY_DN110936_c0_g1_i1.p1	K11863
TRINITY_DN110962_c0_g1_i1.p1	K10586
TRINITY_DN110985_c0_g1_i1.p1	K23878
TRINITY_DN1110_c0_g1_i11.p2	K12623
TRINITY_DN1110_c0_g1_i13.p1	K25185
TRINITY_DN1110_c0_g1_i18.p1	K12623
TRINITY_DN1110_c0_g1_i31.p1	K25185
TRINITY_DN1110_c0_g1_i33.p1	K12623
TRINITY_DN1110_c0_g1_i34.p1	K25185
TRINITY_DN111030_c0_g1_i1.p1	K02996
TRINITY_DN111046_c0_g1_i1.p1	K20044
TRINITY_DN111049_c0_g1_i1.p1	K03248
TRINITY_DN111050_c0_g1_i1.p1	K16639
TRINITY_DN111055_c0_g1_i1.p1	K12667
TRINITY_DN111063_c0_g1_i1.p1	K06910
TRINITY_DN111078_c0_g1_i1.p1	K09710	K09710
TRINITY_DN1111_c0_g1_i20.p1	K14310
TRINITY_DN111105_c0_g1_i1.p1	K13247
TRINITY_DN11114_c0_g1_i49.p1	K10401
TRINITY_DN11114_c0_g1_i5.p1	K10401
TRINITY_DN11114_c0_g1_i66.p1	K10401
TRINITY_DN11114_c0_g1_i72.p1	K10401
TRINITY_DN11114_c0_g1_i74.p1	K10401
TRINITY_DN11114_c0_g1_i82.p1	K10401
TRINITY_DN11117_c0_g1_i2.p1	K12890
TRINITY_DN11117_c0_g1_i4.p1	K12890
TRINITY_DN111177_c0_g1_i1.p1	K12843
TRINITY_DN111185_c0_g1_i1.p1	K10524
TRINITY_DN111187_c0_g1_i1.p1	K14850
TRINITY_DN111196_c0_g1_i1.p1	K14455
TRINITY_DN111199_c0_g1_i1.p1	K20299
TRINITY_DN11122_c0_g1_i10.p1	K02603
TRINITY_DN11122_c0_g1_i13.p1	K02603
TRINITY_DN11122_c0_g1_i15.p1	K02603	K10725
TRINITY_DN11122_c0_g1_i19.p1	K02603	K10725
TRINITY_DN11122_c0_g1_i24.p1	K02603
TRINITY_DN111230_c0_g1_i1.p1	K23292
TRINITY_DN111257_c0_g1_i1.p1	K08683
TRINITY_DN111270_c0_g1_i1.p1	K03354
TRINITY_DN111294_c0_g1_i1.p2	K17770
TRINITY_DN1113_c0_g1_i13.p1	K10867
TRINITY_DN111311_c0_g1_i1.p1	K02885	K02885
TRINITY_DN111321_c0_g1_i1.p1	K12470
TRINITY_DN111327_c0_g1_i1.p1	K02943
TRINITY_DN111332_c0_g1_i1.p1	K18259
TRINITY_DN111342_c0_g1_i1.p1	K03321	K03321
TRINITY_DN111346_c0_g1_i1.p1	K12881
TRINITY_DN111353_c0_g1_i1.p1	K18624
TRINITY_DN111354_c0_g1_i1.p1	K01369
TRINITY_DN111394_c0_g1_i1.p1	K00522
TRINITY_DN1114_c0_g1_i15.p1	K11367
TRINITY_DN1114_c3_g1_i1.p1	K16184
TRINITY_DN1114_c3_g1_i14.p1	K16184
TRINITY_DN1114_c3_g1_i16.p1	K16184
TRINITY_DN1114_c3_g1_i18.p1	K16184
TRINITY_DN1114_c3_g1_i19.p1	K16184
TRINITY_DN1114_c3_g1_i24.p1	K16184
TRINITY_DN1114_c3_g1_i3.p1	K16184
TRINITY_DN1114_c3_g1_i30.p1	K16184
TRINITY_DN1114_c3_g1_i8.p1	K16184
TRINITY_DN111420_c0_g1_i1.p1	K06237
TRINITY_DN111434_c0_g1_i1.p1	K03128
TRINITY_DN111470_c0_g1_i1.p1	K09377
TRINITY_DN111486_c0_g1_i1.p1	K06560
TRINITY_DN1115_c0_g1_i111.p1	K04739	K16922
TRINITY_DN1115_c0_g1_i17.p1	K04739	K16922
TRINITY_DN1115_c0_g1_i27.p1	K04739	K16922
TRINITY_DN1115_c0_g1_i51.p1	K04739	K16922
TRINITY_DN11150_c0_g1_i7.p1	K02889
TRINITY_DN111500_c0_g1_i1.p1	K03470	K03470
TRINITY_DN111505_c0_g1_i1.p1	K04078
TRINITY_DN111513_c0_g1_i1.p1	K17785
TRINITY_DN11152_c0_g1_i16.p1	K00710
TRINITY_DN111557_c0_g1_i1.p1	K01166
TRINITY_DN111565_c0_g1_i1.p1	K05613
TRINITY_DN111599_c0_g1_i1.p1	K09577	K03772
TRINITY_DN1116_c0_g1_i1.p1	K09385
TRINITY_DN1116_c0_g1_i10.p1	K09385
TRINITY_DN1116_c0_g1_i12.p1	K09385
TRINITY_DN1116_c0_g1_i14.p1	K09385
TRINITY_DN1116_c0_g1_i2.p1	K09385
TRINITY_DN1116_c0_g1_i3.p1	K09385
TRINITY_DN1116_c0_g1_i8.p1	K15429	K15429
TRINITY_DN111601_c0_g1_i1.p1	K02263
TRINITY_DN111632_c0_g1_i1.p1	K11396
TRINITY_DN11165_c0_g1_i39.p1	K12835	K11927
TRINITY_DN11165_c0_g1_i48.p1	K12835	K11927
TRINITY_DN111688_c0_g1_i1.p1	K03953
TRINITY_DN1117_c0_g1_i18.p1	K07277
TRINITY_DN1117_c0_g1_i28.p1	K07277
TRINITY_DN1117_c0_g1_i6.p1	K07277
TRINITY_DN111720_c0_g1_i1.p1	K09228
TRINITY_DN111721_c0_g1_i1.p1	K11252
TRINITY_DN111731_c0_g1_i1.p1	K07253
TRINITY_DN111781_c0_g1_i1.p1	K04712
TRINITY_DN111789_c0_g1_i1.p1	K00605
TRINITY_DN11179_c0_g1_i17.p1	K20216
TRINITY_DN111795_c0_g1_i1.p1	K15156
TRINITY_DN1118_c0_g1_i12.p1	K06184
TRINITY_DN1118_c0_g1_i18.p1	K06184
TRINITY_DN1118_c0_g1_i24.p1	K06184
TRINITY_DN111800_c0_g1_i1.p1	K07573
TRINITY_DN111842_c0_g1_i1.p1	K15284
TRINITY_DN111847_c0_g1_i1.p1	K00934	K19405
TRINITY_DN111856_c0_g1_i1.p1	K03039
TRINITY_DN111866_c0_g1_i1.p1	K12733	K03768
TRINITY_DN111889_c0_g1_i1.p1	K12574	K12574
TRINITY_DN11189_c0_g1_i41.p1	K09209
TRINITY_DN1119_c0_g1_i16.p1	K13431	K03110
TRINITY_DN1119_c0_g1_i18.p1	K13431	K03110
TRINITY_DN1119_c0_g1_i3.p1	K13431	K03110
TRINITY_DN1119_c0_g1_i7.p1	K13431	K03110
TRINITY_DN111946_c0_g1_i1.p1	K14574
TRINITY_DN111952_c0_g1_i1.p1	K13159
TRINITY_DN111961_c0_g1_i1.p1	K11978
TRINITY_DN111965_c0_g1_i1.p1	K11650
TRINITY_DN111970_c0_g1_i1.p1	K00029	K00027
TRINITY_DN111982_c0_g1_i1.p1	K02337	K02337
TRINITY_DN111996_c0_g1_i1.p1	K14777
TRINITY_DN11202_c1_g1_i13.p1	K23298
TRINITY_DN11202_c1_g1_i14.p1	K23298
TRINITY_DN11202_c1_g1_i2.p1	K23298
TRINITY_DN11202_c1_g1_i7.p1	K23298
TRINITY_DN11202_c1_g1_i9.p1	K23298
TRINITY_DN11204_c0_g1_i34.p1	K05089
TRINITY_DN112050_c0_g1_i1.p1	K15026
TRINITY_DN112062_c0_g1_i1.p2	K12832
TRINITY_DN112070_c0_g1_i1.p1	K06269
TRINITY_DN112074_c0_g1_i1.p1	K07903
TRINITY_DN112085_c0_g1_i1.p2	K22199	K15778
TRINITY_DN1121_c0_g1_i10.p1	K18587
TRINITY_DN1121_c0_g1_i11.p1	K08802
TRINITY_DN1121_c0_g1_i12.p1	K08802
TRINITY_DN1121_c0_g1_i13.p1	K08802	K11916
TRINITY_DN1121_c0_g1_i14.p1	K08802	K11916
TRINITY_DN1121_c0_g1_i17.p1	K18587
TRINITY_DN1121_c0_g1_i2.p1	K08802	K11916
TRINITY_DN1121_c0_g1_i21.p1	K08802	K11916
TRINITY_DN1121_c0_g1_i22.p1	K08802
TRINITY_DN1121_c0_g1_i24.p1	K18587	K18587
TRINITY_DN1121_c1_g1_i3.p1	K20028
TRINITY_DN112105_c0_g1_i1.p1	K02923
TRINITY_DN112106_c0_g1_i1.p1	K03217
TRINITY_DN112141_c0_g1_i1.p1	K20185
TRINITY_DN112173_c0_g1_i1.p1	K14840
TRINITY_DN112178_c0_g1_i1.p1	K18932
TRINITY_DN112187_c0_g1_i1.p1	K09049
TRINITY_DN112188_c0_g1_i1.p1	K09085
TRINITY_DN11219_c0_g1_i19.p1	K20408
TRINITY_DN11219_c0_g1_i6.p1	K20408
TRINITY_DN1122_c0_g1_i32.p1	K00728
TRINITY_DN112247_c0_g1_i1.p1	K02921	K02921
TRINITY_DN112257_c0_g1_i1.p1	K24205
TRINITY_DN112269_c0_g1_i1.p1	K02302	K02303
TRINITY_DN112274_c0_g1_i1.p1	K13159
TRINITY_DN11228_c0_g1_i11.p1	K15106
TRINITY_DN11228_c0_g1_i18.p1	K15106
TRINITY_DN11228_c0_g1_i2.p1	K15106
TRINITY_DN11228_c0_g1_i20.p1	K15106
TRINITY_DN11228_c0_g1_i28.p1	K08343
TRINITY_DN11228_c0_g1_i33.p1	K15106
TRINITY_DN11228_c0_g1_i8.p1	K15106
TRINITY_DN112286_c0_g1_i1.p1	K24135
TRINITY_DN112298_c0_g1_i1.p1	K23327
TRINITY_DN1123_c0_g1_i26.p1	K09627
TRINITY_DN1123_c0_g1_i7.p1	K09627
TRINITY_DN1123_c0_g1_i8.p1	K09627
TRINITY_DN1123_c2_g1_i8.p1	K17599
TRINITY_DN112303_c0_g1_i1.p1	K12491
TRINITY_DN11231_c0_g1_i1.p1	K02967	K02967
TRINITY_DN11231_c0_g2_i2.p1	K02357	K02357
TRINITY_DN11231_c0_g2_i4.p1	K02357	K02357
TRINITY_DN11231_c0_g2_i5.p1	K02357	K02357
TRINITY_DN112313_c0_g1_i1.p1	K11658
TRINITY_DN112325_c0_g1_i1.p1	K00777	K00773
TRINITY_DN112346_c0_g1_i1.p1	K05759
TRINITY_DN11236_c1_g1_i13.p1	K20186
TRINITY_DN11237_c0_g1_i1.p1	K23205
TRINITY_DN112381_c0_g1_i1.p1	K15731
TRINITY_DN1124_c1_g1_i35.p1	K14327
TRINITY_DN1124_c4_g1_i20.p1	K20493
TRINITY_DN1124_c4_g1_i8.p1	K20493
TRINITY_DN112405_c0_g1_i1.p2	K10844
TRINITY_DN11241_c0_g1_i1.p1	K05863
TRINITY_DN112478_c0_g1_i1.p1	K11253
TRINITY_DN1125_c0_g1_i36.p1	K15381
TRINITY_DN1125_c0_g1_i38.p1	K00383	K00383
TRINITY_DN1125_c0_g1_i39.p1	K00383	K00383
TRINITY_DN11257_c1_g1_i20.p1	K01054	K01048
TRINITY_DN11257_c1_g1_i21.p1	K01054
TRINITY_DN11258_c0_g1_i20.p1	K23829
TRINITY_DN1126_c2_g1_i2.p1	K13192
TRINITY_DN1126_c2_g1_i4.p1	K13192
TRINITY_DN1126_c3_g2_i4.p1	K19750
TRINITY_DN112623_c0_g1_i1.p1	K01006	K01006
TRINITY_DN112666_c0_g1_i1.p1	K09500
TRINITY_DN1127_c0_g1_i10.p1	K17277
TRINITY_DN1127_c0_g1_i11.p1	K17277
TRINITY_DN1127_c0_g1_i13.p1	K17277
TRINITY_DN1127_c0_g1_i14.p1	K17277
TRINITY_DN1127_c0_g1_i21.p1	K17277
TRINITY_DN1127_c0_g1_i25.p1	K17277
TRINITY_DN1127_c0_g1_i3.p1	K17277
TRINITY_DN1127_c0_g1_i4.p1	K17277
TRINITY_DN112708_c0_g1_i1.p1	K04539
TRINITY_DN112711_c0_g1_i1.p1	K03992
TRINITY_DN11272_c0_g1_i12.p1	K13187
TRINITY_DN11272_c0_g1_i24.p2	K18183
TRINITY_DN11272_c0_g1_i4.p1	K13187
TRINITY_DN112749_c0_g1_i1.p1	K13800
TRINITY_DN112762_c0_g1_i1.p1	K13195
TRINITY_DN112780_c0_g1_i1.p2	K02913
TRINITY_DN11279_c0_g1_i10.p1	K08601
TRINITY_DN11279_c0_g1_i22.p1	K08601
TRINITY_DN11279_c0_g1_i41.p1	K08601
TRINITY_DN112798_c0_g1_i1.p1	K01835	K01835
TRINITY_DN1128_c0_g1_i23.p1	K04615
TRINITY_DN1128_c0_g1_i8.p1	K04615
TRINITY_DN1128_c0_g2_i4.p1	K11323
TRINITY_DN1128_c0_g2_i6.p1	K24053
TRINITY_DN1128_c1_g1_i13.p1	K23438
TRINITY_DN1128_c1_g1_i19.p1	K23438
TRINITY_DN1128_c1_g1_i23.p1	K23438
TRINITY_DN1128_c1_g1_i24.p1	K23438
TRINITY_DN1128_c1_g1_i55.p1	K23438
TRINITY_DN1128_c1_g1_i61.p1	K23438
TRINITY_DN1128_c1_g1_i68.p1	K23438
TRINITY_DN1128_c1_g1_i8.p1	K23438
TRINITY_DN1128_c1_g1_i84.p1	K23438
TRINITY_DN112819_c0_g1_i1.p1	K02960	K02996
TRINITY_DN112874_c0_g1_i1.p1	K02357
TRINITY_DN112886_c0_g1_i1.p1	K01259	K01259
TRINITY_DN1129_c0_g1_i164.p1	K12478
TRINITY_DN1129_c0_g1_i55.p1	K12478
TRINITY_DN11295_c0_g1_i10.p1	K18420
TRINITY_DN11295_c0_g1_i8.p1	K18420
TRINITY_DN112961_c0_g1_i1.p1	K05770	K05770
TRINITY_DN11300_c0_g1_i3.p1	K06989
TRINITY_DN11302_c0_g1_i33.p1	K01874	K01874
TRINITY_DN113030_c0_g1_i1.p1	K03926	K03926
TRINITY_DN113058_c0_g1_i1.p1	K02943
TRINITY_DN113079_c0_g1_i1.p1	K12399
TRINITY_DN1131_c0_g1_i10.p1	K12875
TRINITY_DN1131_c0_g1_i12.p1	K12875
TRINITY_DN1131_c0_g1_i15.p1	K12875
TRINITY_DN1131_c0_g1_i18.p1	K12875
TRINITY_DN1131_c0_g1_i2.p1	K12875
TRINITY_DN1131_c0_g1_i23.p1	K12875
TRINITY_DN1131_c0_g1_i24.p1	K12875
TRINITY_DN11314_c0_g1_i1.p1	K19952
TRINITY_DN11314_c0_g1_i10.p1	K19952
TRINITY_DN11314_c0_g1_i12.p1	K19952
TRINITY_DN11314_c0_g1_i6.p1	K19952
TRINITY_DN113182_c0_g1_i1.p1	K12624
TRINITY_DN1132_c0_g1_i13.p1	K02365
TRINITY_DN1132_c0_g1_i5.p1	K02365
TRINITY_DN11323_c0_g1_i1.p1	K08073
TRINITY_DN11323_c0_g1_i2.p1	K08073
TRINITY_DN11329_c0_g1_i1.p1	K13711
TRINITY_DN11329_c0_g1_i2.p1	K13711
TRINITY_DN1133_c1_g1_i214.p1	K03099
TRINITY_DN1133_c1_g1_i282.p1	K03099
TRINITY_DN1133_c1_g1_i92.p1	K03099
TRINITY_DN113311_c0_g1_i1.p1	K15289
TRINITY_DN113321_c0_g1_i1.p1	K03113
TRINITY_DN113346_c0_g1_i1.p1	K02954	K02954
TRINITY_DN113380_c0_g1_i1.p1	K08734	K03572
TRINITY_DN113385_c0_g1_i1.p1	K18171
TRINITY_DN113390_c0_g1_i1.p1	K04455
TRINITY_DN1134_c0_g1_i18.p1	K20685
TRINITY_DN1134_c0_g1_i23.p1	K20685
TRINITY_DN113416_c0_g1_i1.p1	K03239
TRINITY_DN113442_c0_g1_i1.p1	K12876
TRINITY_DN113450_c0_g1_i1.p2	K02875
TRINITY_DN113495_c0_g1_i1.p1	K03768
TRINITY_DN113588_c0_g1_i1.p1	K10089
TRINITY_DN113602_c0_g1_i1.p2	K03671	K03671
TRINITY_DN113670_c0_g1_i1.p1	K01841
TRINITY_DN1137_c0_g1_i11.p1	K10278
TRINITY_DN1137_c0_g1_i24.p1	K09114
TRINITY_DN1137_c0_g1_i25.p1	K09114
TRINITY_DN1137_c0_g1_i3.p1	K09114
TRINITY_DN1137_c0_g1_i30.p1	K09114
TRINITY_DN1137_c0_g1_i9.p1	K10278
TRINITY_DN113755_c0_g1_i1.p2	K01109
TRINITY_DN113791_c0_g1_i1.p1	K03355
TRINITY_DN1138_c0_g1_i149.p1	K14834
TRINITY_DN113844_c0_g1_i1.p2	K05849
TRINITY_DN113852_c0_g1_i1.p1	K02868	K02931
TRINITY_DN113862_c0_g1_i1.p1	K15332
TRINITY_DN113866_c0_g1_i1.p1	K20397
TRINITY_DN113872_c0_g1_i1.p1	K21890
TRINITY_DN113873_c0_g1_i1.p1	K03138
TRINITY_DN1139_c0_g1_i32.p1	K03011
TRINITY_DN1139_c0_g1_i44.p1	K03011
TRINITY_DN1139_c0_g1_i45.p1	K03011	K03047
TRINITY_DN1139_c0_g1_i67.p1	K03011
TRINITY_DN1139_c1_g1_i28.p1	K15433
TRINITY_DN1139_c1_g1_i29.p1	K15433
TRINITY_DN1139_c1_g1_i36.p1	K15433
TRINITY_DN1139_c1_g1_i4.p1	K15433
TRINITY_DN1139_c1_g1_i42.p1	K04682
TRINITY_DN1139_c1_g1_i44.p1	K15433
TRINITY_DN1139_c1_g1_i52.p1	K15433
TRINITY_DN1139_c1_g1_i6.p1	K04682
TRINITY_DN1139_c1_g1_i68.p1	K15433
TRINITY_DN113903_c0_g1_i1.p1	K20316
TRINITY_DN113909_c0_g1_i1.p1	K02357
TRINITY_DN11393_c0_g1_i11.p1	K12384
TRINITY_DN113963_c0_g1_i1.p1	K20399
TRINITY_DN113994_c0_g1_i1.p1	K00452
TRINITY_DN1140_c0_g1_i1.p1	K12872
TRINITY_DN1140_c0_g1_i10.p1	K12872
TRINITY_DN1140_c0_g1_i14.p1	K17603
TRINITY_DN1140_c0_g1_i2.p1	K12872
TRINITY_DN1140_c0_g1_i5.p1	K17603
TRINITY_DN1140_c0_g1_i6.p1	K12872
TRINITY_DN1140_c0_g1_i7.p1	K12872
TRINITY_DN1140_c0_g1_i9.p1	K12872
TRINITY_DN1140_c0_g2_i3.p1	K17292
TRINITY_DN1140_c0_g3_i1.p1	K10644
TRINITY_DN1140_c5_g1_i24.p1	K10737
TRINITY_DN1140_c5_g1_i34.p1	K10737	K10726
TRINITY_DN1140_c5_g1_i50.p1	K10737	K10726
TRINITY_DN1140_c5_g1_i55.p1	K10737	K10726
TRINITY_DN114024_c0_g1_i1.p2	K06110
TRINITY_DN11405_c0_g1_i14.p1	K17784
TRINITY_DN11405_c0_g1_i15.p1	K17784
TRINITY_DN11405_c0_g1_i2.p1	K17784
TRINITY_DN11405_c0_g1_i3.p1	K17784
TRINITY_DN11405_c0_g1_i4.p1	K17784
TRINITY_DN11405_c0_g1_i6.p1	K17784
TRINITY_DN114052_c0_g1_i1.p1	K03671
TRINITY_DN11406_c0_g1_i32.p1	K03062
TRINITY_DN11406_c0_g1_i35.p1	K03062
TRINITY_DN11406_c0_g1_i4.p1	K03062
TRINITY_DN114112_c0_g1_i1.p1	K16795
TRINITY_DN114126_c0_g1_i1.p1	K18532
TRINITY_DN11415_c0_g1_i107.p1	K14376
TRINITY_DN11415_c0_g1_i61.p1	K14376
TRINITY_DN11415_c0_g1_i81.p1	K14376
TRINITY_DN11415_c1_g1_i15.p1	K11427
TRINITY_DN11415_c1_g1_i8.p1	K11427
TRINITY_DN11417_c0_g1_i2.p1	K11583
TRINITY_DN11417_c0_g1_i7.p1	K11583
TRINITY_DN114185_c0_g1_i1.p1	K08288
TRINITY_DN11421_c0_g1_i1.p1	K08817
TRINITY_DN11421_c0_g1_i15.p1	K08817
TRINITY_DN11424_c0_g1_i18.p1	K16765
TRINITY_DN11424_c0_g1_i4.p1	K16765
TRINITY_DN11424_c0_g1_i6.p1	K16765
TRINITY_DN11424_c0_g1_i8.p1	K16765
TRINITY_DN114290_c0_g1_i1.p1	K00036
TRINITY_DN11430_c0_g1_i16.p1	K00894
TRINITY_DN11430_c0_g1_i2.p1	K00894
TRINITY_DN114316_c0_g1_i1.p1	K09554
TRINITY_DN114330_c0_g1_i1.p1	K07738	K07738
TRINITY_DN11437_c0_g1_i1.p2	K02973	K02950
TRINITY_DN11437_c0_g1_i2.p2	K02973	K02950
TRINITY_DN11441_c0_g1_i26.p1	K14825
TRINITY_DN11441_c0_g1_i30.p1	K14825
TRINITY_DN11441_c0_g1_i32.p1	K14825
TRINITY_DN11444_c0_g1_i1.p1	K15190
TRINITY_DN11444_c0_g1_i10.p1	K15190
TRINITY_DN11444_c0_g1_i15.p1	K15190
TRINITY_DN11444_c0_g1_i17.p1	K15190
TRINITY_DN11444_c0_g1_i18.p1	K23500
TRINITY_DN11444_c0_g1_i19.p1	K15190
TRINITY_DN11444_c0_g1_i20.p1	K15190
TRINITY_DN11444_c0_g1_i3.p1	K15190
TRINITY_DN11444_c0_g1_i4.p1	K15190
TRINITY_DN114470_c0_g1_i1.p1	K01057
TRINITY_DN114489_c0_g1_i1.p1	K02896
TRINITY_DN1145_c0_g1_i105.p1	K13539
TRINITY_DN1145_c0_g1_i21.p1	K13539
TRINITY_DN1145_c0_g1_i24.p1	K13539
TRINITY_DN1145_c0_g1_i33.p1	K13539
TRINITY_DN1145_c0_g1_i50.p1	K13539
TRINITY_DN114558_c0_g1_i1.p1	K10771	K01151
TRINITY_DN114583_c0_g1_i1.p1	K12404
TRINITY_DN114599_c0_g1_i1.p1	K07521
TRINITY_DN11462_c0_g1_i11.p1	K00922
TRINITY_DN11462_c0_g1_i46.p1	K00922
TRINITY_DN11462_c0_g1_i52.p1	K00922
TRINITY_DN11462_c0_g1_i53.p1	K00922
TRINITY_DN11462_c0_g1_i6.p1	K00922
TRINITY_DN114633_c0_g1_i1.p1	K10249
TRINITY_DN114687_c0_g1_i1.p1	K01673	K01673
TRINITY_DN114693_c0_g1_i1.p1	K15146
TRINITY_DN114697_c0_g1_i1.p1	K22128
TRINITY_DN114698_c0_g1_i1.p1	K06674
TRINITY_DN114725_c0_g1_i1.p1	K09435
TRINITY_DN114751_c0_g1_i1.p1	K03083
TRINITY_DN114760_c0_g1_i1.p1	K24687
TRINITY_DN11477_c0_g1_i1.p1	K08654
TRINITY_DN11477_c0_g1_i19.p1	K08654
TRINITY_DN11477_c0_g1_i4.p1	K08654
TRINITY_DN114778_c0_g1_i1.p1	K24869
TRINITY_DN114787_c0_g1_i1.p1	K08735
TRINITY_DN114795_c0_g1_i1.p1	K17594
TRINITY_DN114796_c0_g1_i1.p1	K20223
TRINITY_DN114803_c0_g1_i1.p1	K02895
TRINITY_DN114809_c0_g1_i1.p1	K00507	K00507
TRINITY_DN11481_c0_g1_i2.p1	K16801
TRINITY_DN114811_c0_g1_i1.p1	K14844
TRINITY_DN114824_c0_g1_i1.p1	K01596	K01596
TRINITY_DN114825_c0_g1_i1.p1	K24419
TRINITY_DN114826_c0_g1_i1.p1	K03347
TRINITY_DN114843_c0_g1_i1.p1	K09486
TRINITY_DN114846_c0_g1_i1.p1	K08056
TRINITY_DN114847_c0_g1_i1.p1	K09498
TRINITY_DN114852_c0_g1_i1.p1	K17421
TRINITY_DN114863_c0_g1_i1.p1	K23939
TRINITY_DN114876_c0_g1_i1.p1	K14462
TRINITY_DN114878_c0_g1_i1.p1	K13236
TRINITY_DN114884_c0_g1_i1.p1	K18401
TRINITY_DN114885_c0_g1_i1.p1	K10520
TRINITY_DN114889_c0_g1_i1.p1	K14961
TRINITY_DN114899_c0_g1_i1.p1	K06096
TRINITY_DN114906_c0_g1_i1.p1	K10088
TRINITY_DN114920_c0_g1_i1.p1	K19788	K06942
TRINITY_DN114930_c0_g1_i1.p1	K03237	K03237
TRINITY_DN114946_c0_g1_i1.p1	K23338
TRINITY_DN114953_c0_g1_i1.p1	K09571	K01802
TRINITY_DN114954_c0_g1_i1.p1	K22066	K05527
TRINITY_DN114963_c0_g1_i1.p1	K12757
TRINITY_DN114966_c0_g1_i1.p1	K00635	K00635
TRINITY_DN114978_c0_g1_i1.p1	K11722
TRINITY_DN114995_c0_g1_i1.p1	K02887	K02887
TRINITY_DN115006_c0_g1_i1.p1	K01309
TRINITY_DN115018_c0_g1_i1.p1	K20472
TRINITY_DN115019_c0_g1_i1.p1	K18405
TRINITY_DN115026_c0_g1_i1.p1	K13963
TRINITY_DN115038_c0_g1_i1.p1	K00683
TRINITY_DN115039_c0_g1_i1.p2	K03009
TRINITY_DN11505_c0_g1_i1.p1	K13247
TRINITY_DN11505_c0_g1_i2.p1	K13247
TRINITY_DN115054_c0_g1_i1.p1	K20821
TRINITY_DN115071_c0_g1_i1.p1	K06224
TRINITY_DN115072_c0_g1_i1.p1	K20352
TRINITY_DN115080_c0_g1_i1.p1	K02739
TRINITY_DN115085_c0_g1_i1.p1	K01999	K01999
TRINITY_DN115089_c0_g1_i1.p1	K03960
TRINITY_DN115094_c0_g1_i1.p1	K15627
TRINITY_DN115111_c0_g1_i1.p1	K10580
TRINITY_DN115118_c0_g1_i1.p1	K20456
TRINITY_DN115119_c0_g1_i1.p1	K13249
TRINITY_DN115132_c0_g1_i1.p1	K19176
TRINITY_DN115145_c0_g1_i1.p1	K18734
TRINITY_DN11515_c0_g1_i11.p1	K15171
TRINITY_DN11515_c0_g1_i14.p1	K15171
TRINITY_DN11515_c0_g1_i2.p1	K15171
TRINITY_DN11515_c0_g1_i5.p1	K15171
TRINITY_DN115155_c0_g1_i1.p1	K01358	K01358
TRINITY_DN115180_c0_g1_i1.p1	K22611
TRINITY_DN115182_c0_g1_i1.p1	K07299
TRINITY_DN115196_c0_g1_i1.p1	K01106
TRINITY_DN115203_c0_g1_i1.p1	K08794	K08884
TRINITY_DN115206_c0_g1_i1.p2	K10252
TRINITY_DN115209_c0_g1_i1.p1	K23503
TRINITY_DN115211_c0_g1_i1.p1	K03033
TRINITY_DN115224_c0_g1_i1.p1	K09040
TRINITY_DN115227_c0_g1_i1.p1	K13343
TRINITY_DN115253_c0_g1_i1.p1	K03601	K03601
TRINITY_DN115278_c0_g1_i1.p2	K13443
TRINITY_DN11528_c1_g1_i1.p1	K19758
TRINITY_DN11528_c1_g1_i2.p1	K19758
TRINITY_DN11528_c1_g1_i3.p1	K19758
TRINITY_DN11528_c1_g1_i4.p1	K19758
TRINITY_DN11528_c1_g1_i5.p1	K19758
TRINITY_DN11528_c1_g1_i6.p1	K19758
TRINITY_DN115281_c0_g1_i1.p1	K03799	K03799
TRINITY_DN115299_c0_g1_i1.p1	K13356	K13356
TRINITY_DN1153_c0_g1_i125.p1	K12231
TRINITY_DN1153_c0_g1_i16.p1	K12231
TRINITY_DN1153_c0_g1_i27.p1	K12231
TRINITY_DN1153_c0_g1_i85.p1	K12231
TRINITY_DN1153_c0_g1_i94.p1	K12231
TRINITY_DN115304_c0_g1_i1.p1	K20793
TRINITY_DN115313_c0_g1_i1.p1	K08764	K00632
TRINITY_DN115321_c0_g1_i1.p1	K14156
TRINITY_DN115331_c0_g1_i1.p1	K03362
TRINITY_DN115339_c0_g1_i1.p1	K09542
TRINITY_DN115358_c0_g1_i1.p1	K03038
TRINITY_DN11537_c0_g1_i2.p1	K10632
TRINITY_DN11537_c0_g1_i20.p1	K10632
TRINITY_DN11537_c0_g1_i6.p1	K10632
TRINITY_DN115371_c0_g1_i1.p1	K04565	K04565
TRINITY_DN115378_c0_g1_i1.p1	K08288
TRINITY_DN115390_c0_g1_i1.p1	K12305
TRINITY_DN115392_c0_g1_i1.p1	K00760
TRINITY_DN115398_c0_g1_i1.p1	K02208
TRINITY_DN115416_c0_g1_i1.p1	K03253
TRINITY_DN11543_c0_g1_i10.p1	K02926
TRINITY_DN11543_c0_g1_i4.p1	K02926	K02926
TRINITY_DN11543_c0_g1_i7.p1	K02926	K02926
TRINITY_DN11543_c0_g1_i9.p2	K02926
TRINITY_DN11543_c0_g3_i1.p1	K02926	K02926
TRINITY_DN115437_c0_g1_i1.p1	K12877
TRINITY_DN115443_c0_g1_i1.p1	K05236
TRINITY_DN115471_c0_g1_i1.p1	K03631	K03631
TRINITY_DN115478_c0_g1_i1.p1	K14210
TRINITY_DN115489_c0_g1_i1.p1	K14010
TRINITY_DN115490_c0_g1_i1.p1	K23339
TRINITY_DN115491_c0_g1_i1.p1	K06066
TRINITY_DN115495_c0_g1_i1.p1	K03019
TRINITY_DN115501_c0_g1_i1.p1	K02941	K02864
TRINITY_DN115522_c0_g1_i1.p1	K09680
TRINITY_DN115528_c0_g1_i1.p1	K03665	K03665
TRINITY_DN115530_c0_g1_i1.p1	K00134	K00134
TRINITY_DN115532_c0_g1_i1.p2	K07253	K07253
TRINITY_DN115534_c0_g1_i1.p1	K03872
TRINITY_DN115546_c0_g1_i1.p1	K16578
TRINITY_DN115556_c0_g1_i1.p1	K21890
TRINITY_DN115572_c0_g1_i1.p1	K07565
TRINITY_DN115593_c0_g1_i1.p1	K02513
TRINITY_DN1156_c0_g1_i125.p1	K10442
TRINITY_DN1156_c0_g1_i130.p1	K10442
TRINITY_DN1156_c0_g1_i16.p1	K10442
TRINITY_DN1156_c0_g1_i38.p1	K10442
TRINITY_DN115621_c0_g1_i1.p1	K12197
TRINITY_DN115651_c0_g1_i1.p1	K14525
TRINITY_DN115681_c0_g1_i1.p1	K10416
TRINITY_DN115690_c0_g1_i1.p1	K07881
TRINITY_DN1157_c0_g1_i1.p1	K11431
TRINITY_DN1157_c0_g1_i17.p1	K11431
TRINITY_DN1157_c0_g1_i20.p1	K01783
TRINITY_DN1157_c0_g1_i3.p1	K11431
TRINITY_DN1157_c0_g1_i31.p1	K11431
TRINITY_DN1157_c0_g1_i36.p1	K11431
TRINITY_DN1157_c0_g1_i9.p1	K11431
TRINITY_DN115712_c0_g1_i1.p1	K03122
TRINITY_DN115714_c0_g1_i1.p1	K05236
TRINITY_DN115753_c0_g1_i1.p1	K00020	K00020
TRINITY_DN115763_c0_g1_i1.p1	K03921
TRINITY_DN115781_c0_g1_i1.p1	K18061
TRINITY_DN115787_c0_g1_i1.p1	K09250
TRINITY_DN115790_c0_g1_i1.p1	K21915
TRINITY_DN1158_c0_g1_i27.p1	K20290
TRINITY_DN1158_c0_g1_i3.p1	K20290
TRINITY_DN1158_c0_g1_i32.p1	K20290
TRINITY_DN115804_c0_g1_i1.p1	K20278
TRINITY_DN11581_c0_g1_i25.p1	K23209
TRINITY_DN11581_c0_g1_i30.p1	K23209
TRINITY_DN11581_c0_g1_i31.p1	K23209
TRINITY_DN11581_c0_g1_i5.p1	K23209
TRINITY_DN11581_c0_g1_i69.p1	K23209
TRINITY_DN115849_c0_g1_i1.p1	K13524
TRINITY_DN11585_c0_g1_i11.p1	K00559	K00574
TRINITY_DN11585_c0_g1_i31.p1	K00559	K05928
TRINITY_DN11585_c0_g1_i36.p1	K00559	K18534
TRINITY_DN11585_c0_g1_i37.p1	K00559	K05928
TRINITY_DN11585_c0_g1_i40.p1	K00559	K05928
TRINITY_DN115874_c0_g1_i1.p1	K16779
TRINITY_DN115897_c0_g1_i1.p1	K20050
TRINITY_DN1159_c0_g1_i12.p1	K08734
TRINITY_DN1159_c0_g1_i19.p1	K12307
TRINITY_DN1159_c0_g1_i39.p1	K12307
TRINITY_DN1159_c0_g1_i52.p1	K12307
TRINITY_DN1159_c0_g1_i69.p1	K12307
TRINITY_DN1159_c0_g1_i78.p1	K12307
TRINITY_DN115902_c0_g1_i1.p1	K13095
TRINITY_DN11592_c0_g1_i12.p1	K03174
TRINITY_DN11592_c0_g1_i17.p1	K03174
TRINITY_DN11592_c0_g1_i9.p1	K03174
TRINITY_DN115927_c0_g1_i1.p1	K08635
TRINITY_DN115968_c0_g1_i1.p1	K09855
TRINITY_DN115973_c0_g1_i1.p1	K17609
TRINITY_DN115977_c0_g1_i1.p1	K00789	K00067
TRINITY_DN115991_c0_g1_i1.p1	K12275
TRINITY_DN116_c0_g1_i26.p1	K07870
TRINITY_DN116_c0_g1_i33.p1	K07870
TRINITY_DN116_c1_g1_i11.p1	K22858
TRINITY_DN116_c1_g1_i12.p1	K22858
TRINITY_DN116_c1_g1_i13.p1	K22858
TRINITY_DN116_c1_g1_i20.p1	K22858
TRINITY_DN116_c1_g1_i26.p1	K22858
TRINITY_DN116_c1_g1_i7.p1	K22858
TRINITY_DN116_c1_g1_i9.p1	K22858
TRINITY_DN1160_c0_g1_i27.p1	K18584
TRINITY_DN1160_c0_g1_i4.p1	K18584
TRINITY_DN1160_c0_g1_i68.p1	K18584
TRINITY_DN116010_c0_g1_i1.p1	K11585
TRINITY_DN116022_c0_g1_i1.p1	K14966
TRINITY_DN116028_c0_g1_i1.p1	K01006	K01006
TRINITY_DN1161_c0_g1_i12.p1	K12825
TRINITY_DN1161_c0_g1_i15.p1	K12825
TRINITY_DN1161_c0_g1_i7.p1	K12825
TRINITY_DN11610_c0_g1_i11.p1	K00162	K00162
TRINITY_DN11610_c0_g1_i4.p1	K00162	K00162
TRINITY_DN11610_c0_g1_i5.p1	K00162	K00162
TRINITY_DN11610_c0_g1_i6.p1	K00162	K00162
TRINITY_DN116149_c0_g1_i1.p1	K15040
TRINITY_DN116151_c0_g1_i1.p1	K18754	K03704
TRINITY_DN11616_c0_g1_i13.p1	K19721
TRINITY_DN11616_c0_g1_i15.p1	K19721
TRINITY_DN11616_c0_g1_i9.p1	K19721
TRINITY_DN116163_c0_g1_i1.p1	K02230	K02230
TRINITY_DN1162_c0_g1_i10.p1	K10589
TRINITY_DN1162_c0_g1_i17.p1	K01196
TRINITY_DN1162_c0_g1_i20.p1	K10589
TRINITY_DN1162_c0_g1_i21.p1	K10589
TRINITY_DN1162_c0_g1_i33.p1	K01196
TRINITY_DN1162_c0_g1_i34.p1	K10589
TRINITY_DN1162_c0_g1_i35.p1	K10589
TRINITY_DN1162_c0_g1_i55.p1	K10589
TRINITY_DN1162_c0_g1_i7.p1	K01196
TRINITY_DN11620_c0_g1_i31.p1	K16590
TRINITY_DN116220_c0_g1_i1.p1	K21873
TRINITY_DN116236_c0_g1_i1.p1	K12492
TRINITY_DN116246_c0_g1_i1.p1	K24135
TRINITY_DN116249_c0_g1_i1.p1	K03964
TRINITY_DN116257_c0_g1_i1.p1	K19269	K01101
TRINITY_DN116260_c0_g1_i1.p1	K20818
TRINITY_DN116275_c0_g1_i1.p1	K00249	K00249
TRINITY_DN116280_c0_g1_i1.p1	K02973	K02950
[truncated: 63,541 more rows]
