# Supplementary material for: Meta-transcriptomic comparison of two sponge holobionts feeding on coral- and macroalgal-dissolved organic matter
Source: BMC Genomics. 2022 Sep 29;23:674. doi: 10.1186/s12864-022-08893-y (PMC9520939; doi:10.1186/s12864-022-08893-y)
Supplement: Supplementary file 2 — Additional file 2. [file 12864_2022_8893_MOESM2_ESM.xlsx]

## Sheet: DEG_HV_CvM
													Differentially expressed transcripts_Haliclona vansoesti_coral- vs macroalgal-DOM
Transcript_ID	sampleA	sampleB	logFC	logCPM	PValue	FDR	MA6_1	MA6_2	MA6_3	CO6_4	CO6_6	CO6_8	Blast ID_Metazoa	Blast ID	Metazoa	Length	p value	#GO	GO IDs	GO Names	Enzyme Codes	Enzyme Names	Condition overexpressed	Blast ID_prokaryota	Blast ID	prokaryota	Length	p value	#GO	GO IDs	GO Names	Enzyme Codes	Enzyme Names	Condition overexpressed	Gene	KEGG Annot
TRINITY_DN17030_c0_g4_i1	Coral_6h	Macroalgae_6	-11.0982	2.3933	1.88153e-09	1.89707e-05	19.8	53.12	58.949	0	0	0	---NA---	---NA---		346							Up in Macroalgae	---NA---	---NA---		346							Up in Macroalgae
TRINITY_DN27673_c0_g1_i1	Coral_6h	Macroalgae_6	-9.96928	1.28783	5.8341e-08	0.000326794	7.994	15.213	18.23	0	0	0	---NA---	---NA---		400								---NA---	---NA---		400
TRINITY_DN47533_c0_g1_i1	Coral_6h	Macroalgae_6	-9.39792	0.737216	1.50868e-07	0.000668338	10.132	17.558	18.613	0	0	0	---NA---	---NA---		328								---NA---	---NA---		409
TRINITY_DN4012_c1_g1_i1	Coral_6h	Macroalgae_6	-9.40573	0.744639	3.41315e-07	0.000905617	5.055	9.382	12.214	0	0	0	---NA---	---NA---		409								---NA---	---NA---		328
TRINITY_DN785_c0_g2_i2	Coral_6h	Macroalgae_6	-14.5065	5.7834	3.7864e-07	0.000954418	536.889	366.545	12.728	0	0	0	---NA---	---NA---		396								---NA---	---NA---		396
TRINITY_DN11404_c0_g1_i8	Coral_6h	Macroalgae_6	13.3113	4.59072	3.58892e-14	1.80928e-09	0	0	0	7.265	3.413	4.062	---NA---	---NA---		4990							Up in Coral	---NA---	---NA---		4990							Up in Coral
TRINITY_DN63915_c0_g1_i1	Coral_6h	Macroalgae_6	13.9068	5.18473	7.74882e-13	1.95321e-08	0	0	0	1.462	6.43	3.832	---NA---	---NA---		9432								---NA---	---NA---		9432
TRINITY_DN46227_c0_g1_i1	Coral_6h	Macroalgae_6	6.88797	3.39787	2.00465e-10	3.36869e-06	11	9	0.01	1.315	738	1.093	---NA---	---NA---		9677								---NA---	---NA---		9677
TRINITY_DN63556_c0_g1_i1	Coral_6h	Macroalgae_6	11.2267	2.52041	1.23395e-09	1.55518e-05	0	0	0	5.371	2.981	4.948	---NA---	---NA---		1444								---NA---	---NA---		1444
TRINITY_DN11404_c0_g1_i20	Coral_6h	Macroalgae_6	10.8998	2.19827	3.01018e-09	2.5292e-05	0	0	0	1.122	675	1.024	---NA---	---NA---		4773								---NA---	---NA---		4773
TRINITY_DN11410_c0_g1_i1	Coral_6h	Macroalgae_6	7.87368	2.34995	1.93683e-08	0.000134888	11	0	0.01	1.37	1.27	1.784	---NA---	---NA---		3431								---NA---	---NA---		3431
TRINITY_DN23343_c0_g1_i5	Coral_6h	Macroalgae_6	12.2881	3.57201	2.14052e-08	0.000134888	0	0	0	49.662	148.608	280.742	---NA---	---NA---		293								---NA---	---NA---		293
TRINITY_DN2748_c1_g1_i10	Coral_6h	Macroalgae_6	10.7618	2.06252	1.12164e-07	0.000565451	0	0	0	2.272	666	1.807	RAB34_MOUSE Ras-related Rab-34 OS=Mus musculus OX=10090 GN=Rab34 PE=1 SV=2	RAB34	MOUSE Ras-related Rab-34 OS=Mus musculus OX=10090 GN=Rab34 PE=1 SV=2	2653	8,80E-20	39	P:GO:0001881; P:GO:0007033; P:GO:0007041; P:GO:0009056; P:GO:0032402; P:GO:0032418; P:GO:0033572; P:GO:0035773; P:GO:0044070; P:GO:0044238; P:GO:0044351; P:GO:0045054; P:GO:0045055; P:GO:0048193; P:GO:0048522; P:GO:0048584; P:GO:0070925; P:GO:0071468; P:GO:0072659; P:GO:0090150; P:GO:0090382; P:GO:0150093; P:GO:1990126; P:GO:2000008; P:GO:2001135; F:GO:0003924; F:GO:0005525; F:GO:0017160; F:GO:00…	P:receptor recycling; P:vacuole organization; P:lysosomal transport; P:catabolic process; P:melanosome transport; P:lysosome localization; P:transferrin transport; P:insulin secretion involved in cellular response to glucose stimulus; P:regulation of anion transport; P:primary metabolic process; P:macropinocytosis; P:constitutive secretory pathway; P:regulated exocytosis; P:Golgi vesicle transpor…	EC:3.6.1.15	Nucleoside-triphosphate phosphatase		---NA---	---NA---		2653
TRINITY_DN4654_c0_g1_i1	Coral_6h	Macroalgae_6	9.6288	0.959681	1.6073e-07	0.000668338	0	0	0	13.565	8.312	9.021	---NA---	---NA---		413								---NA---	---NA---		413
TRINITY_DN5132_c0_g1_i11	Coral_6h	Macroalgae_6	9.97261	1.29189	1.72344e-07	0.000668338	0	0	0	1.278	666	1.128	M3K1_RAT Mitogen-activated kinase kinase kinase 1 OS=Rattus norvegicus OX=10116 GN=Map3k1 PE=1 SV=1	M3K1	RAT Mitogen-activated kinase kinase kinase 1 OS=Rattus norvegicus OX=10116 GN=Map3k1 PE=1 SV=1	2427	3,80E-22	6	P:GO:0006950; P:GO:0043406; P:GO:0048856; F:GO:0004672; F:GO:0019901; C:GO:0005622	P:response to stress; P:positive regulation of MAP kinase activity; P:anatomical structure development; F:protein kinase activity; F:protein kinase binding; C:intracellular anatomical structure				PKNB_BIFLOProbable serine threonine- kinase OS=Bifidobacterium longum (strain NCC 2705) OX=206672 GN=pknB PE=3 SV=1	PKNB	BIFLOProbable serine threonine- kinase OS=Bifidobacterium longum (strain NCC 2705) OX=206672 GN=pknB PE=3 SV=1	2427	1,10E-11	2	P:GO:0009987; F:GO:0005488	P:cellular process; F:binding
TRINITY_DN23343_c0_g1_i1	Coral_6h	Macroalgae_6	10.5424	1.84731	1.91034e-07	0.0006879	0	0	0	11.027	23.991	33.703	---NA---	---NA---		378								---NA---	---NA---		378
TRINITY_DN65550_c0_g1_i1	Coral_6h	Macroalgae_6	5.13862	2.59063	2.26509e-07	0.000737522	42	46	0.03	1.481	1.144	1.45	AL1B1_HUMAN Aldehyde dehydrogenase mitochondrial OS=Homo sapiens OX=9606 GN=ALDH1B1 PE=1 SV=3	AL1B1	HUMAN Aldehyde dehydrogenase mitochondrial OS=Homo sapiens OX=9606 GN=ALDH1B1 PE=1 SV=3	4297	9,60E-101	66	P:GO:0001568; P:GO:0001822; P:GO:0001889; P:GO:0001936; P:GO:0001947; P:GO:0002931; P:GO:0006067; P:GO:0006091; P:GO:0006117; P:GO:0007494; P:GO:0008284; P:GO:0008285; P:GO:0008631; P:GO:0008637; P:GO:0009408; P:GO:0009954; P:GO:0010628; P:GO:0014032; P:GO:0016331; P:GO:0021522; P:GO:0021915; P:GO:0021983; P:GO:0030324; P:GO:0030902; P:GO:0031016; P:GO:0031076; P:GO:0032355; P:GO:0032496; P:GO:00…	P:blood vessel development; P:kidney development; P:liver development; P:regulation of endothelial cell proliferation; P:heart looping; P:response to ischemia; P:ethanol metabolic process; P:generation of precursor metabolites and energy; P:acetaldehyde metabolic process; P:midgut development; P:positive regulation of cell population proliferation; P:negative regulation of cell population prolife…	EC:1.2.1.36; EC:1.1.1.105; EC:1.2.1.5; EC:1.2.1.3	Retinal dehydrogenase; All-trans-retinol dehydrogenase (NAD(+)); Aldehyde dehydrogenase (NAD(P)(+)); Aldehyde dehydrogenase (NAD(+))		ALDH_DEIRAAldehyde dehydrogenase OS=Deinococcus radiodurans (strain ATCC 13939 DSM 20539 JCM 16871 LMG 4051 NBRC 15346 NCIMB 9279 R1 VKM B-1422) OX=243230 GN=aldA PE=3 SV=1	ALDH	DEIRAAldehyde dehydrogenase OS=Deinococcus radiodurans (strain ATCC 13939 DSM 20539 JCM 16871 LMG 4051 NBRC 15346 NCIMB 9279 R1 VKM B-1422) OX=243230 GN=aldA PE=3 SV=1	4297	4,40E-213	12	P:GO:0006068; P:GO:0006974; P:GO:0009405; P:GO:0045150; P:GO:0045471; P:GO:0051289; P:GO:0052562; P:GO:0055114; F:GO:0033721; F:GO:0033723; F:GO:0043878; F:GO:0050061	P:ethanol catabolic process; P:cellular response to DNA damage stimulus; P:pathogenesis; P:acetoin catabolic process; P:response to ethanol; P:protein homotetramerization; P:suppression by symbiont of host immune response; P:oxidation-reduction process; F:aldehyde dehydrogenase (NADP+) activity; F:fluoroacetaldehyde dehydrogenase activity; F:glyceraldehyde-3-phosphate dehydrogenase (NAD+) (non-ph…	EC:1.2.1.48; EC:1.2.1.69; EC:1.2.1.5; EC:1.2.1.4; EC:1.2.1.3	Long-chain-aldehyde dehydrogenase; Fluoroacetaldehyde dehydrogenase; Aldehyde dehydrogenase (NAD(P)(+)); Aldehyde dehydrogenase (NADP(+)); Aldehyde dehydrogenase (NAD(+))		ALDB	K00138
TRINITY_DN8715_c0_g4_i1	Coral_6h	Macroalgae_6	9.91899	1.2398	2.34074e-07	0.000737522	0	0	0	5.408	2.269	3.026	---NA---	---NA---		858								---NA---	---NA---		858
TRINITY_DN24837_c0_g1_i2	Coral_6h	Macroalgae_6	5.64385	3.76701	3.19337e-07	0.000905617	53	65	0.01	1.931	2.062	2.14	---NA---	---NA---		6476								Y3922_PSEAEUncharacterized protein PA3922 OS=Pseudomonas aeruginosa (strain ATCC 15692 / DSM 22644 / CIP 104116 / JCM 14847 / LMG 12228 / 1C / PRS 101 / PAO1) OX=208964 GN=PA3922 PE=1 SV=1	Y3922	PSEAEUncharacterized protein PA3922 OS=Pseudomonas aeruginosa (strain ATCC 15692 / DSM 22644 / CIP 104116 / JCM 14847 / LMG 12228 / 1C / PRS 101 / PAO1) OX=208964 GN=PA3922 PE=1 SV=1	6476	4,00E-77							uncassified	K07003
TRINITY_DN56665_c0_g1_i1	Coral_6h	Macroalgae_6	6.02175	2.42005	3.37581e-07	0.000905617	32	93	0.02	2.934	2.792	3.187	ARSA_MOUSE Arylsulfatase A OS=Mus musculus OX=10090 GN=Arsa PE=1 SV=2	ARSA	MOUSE Arylsulfatase A OS=Mus musculus OX=10090 GN=Arsa PE=1 SV=2	1913	3,60E-47	9	P:GO:0006629; P:GO:0009987; P:GO:0050896; F:GO:0005488; F:GO:0008484; C:GO:0012505; C:GO:0016020; C:GO:0031410; C:GO:0043231	P:lipid metabolic process; P:cellular process; P:response to stimulus; F:binding; F:sulfuric ester hydrolase activity; C:endomembrane system; C:membrane; C:cytoplasmic vesicle; C:intracellular membrane-bounded organelle				ASLA_ECOLI sulfatase OS=Escherichia coli (strain K12) OX=83333 GN=aslA PE=3 SV=2	ASLA	ECOLI sulfatase OS=Escherichia coli (strain K12) OX=83333 GN=aslA PE=3 SV=2	1913	1,30E-52	1	F:GO:0003824	F:catalytic activity				arylsulfatase	K01130

## Sheet: DEG_PA_CvM
														Differentially expressed transcripts_Plakortis angulospiculatus_coral- vs macroalgal-DOM
Transcript_ID	sampleA	sampleB	logFC	logCPM	PValue	FDR	MA6_1	MA6_2	MA6_3	CO6_4	CO6_6	CO6_8	Blast ID_Metazoa	Blast ID	Metazoa	Length	p value	#GO	GO IDs	GO Names	Enzyme Codes	Enzyme Names	Condition overexpressed	Blast ID_prokaryota	Blast ID	prokaryota	Length	p value	#GO	GO IDs	GO Names	Enzyme Codes	Enzyme Names	Condition overexpressed	Gene	KEGG Annotation
TRINITY_DN1213_c0_g2_i105	Coral_6h	Macroalgae_6h	-12.2311	3.83592	6.45282e-13	3.35695e-08	0.493	1.124	1.026	0	0	0	MTA3_HUMANMetastasis-associated protein MTA3 OS=Homo sapiens OX=9606 GN=MTA3 PE=1 SV=2	MTA3	HUMAN Metastasis-associated protein MTA3 OS=Homo sapiens OX=9606 GN=MTA3 PE=1 SV=2	24024	2.9e-77						Up in Macroalgae	ODO2_CUPNHDihydrolipoyllysine-residue succinyltransferase component of 2-oxoglutarate dehydrogenase complex OS=Cupriavidus necator (strain ATCC 17699 / H16 / DSM 428 / Stanier 337) OX=381666 GN=sucB PE=3 SV=1	ODO2	CUPNHDihydrolipoyllysine-residue succinyltransferase component of 2-oxoglutarate dehydrogenase complex OS=Cupriavidus necator (strain ATCC 17699 / H16 / DSM 428 / Stanier 337) OX=381666 GN=sucB PE=3 SV=1	24024	6.1e-46	6	P:GO:0006099; F:GO:0004149; F:GO:0005515; F:GO:0031405; C:GO:0005829; C:GO:0045252	P:tricarboxylic acid cycle; F:dihydrolipoyllysine-residue succinyltransferase activity; F:protein binding; F:lipoic acid binding; C:cytosol; C:oxoglutarate dehydrogenase complex	EC:2.3.1.61	Dihydrolipoyllysine-residue succinyltransferase	Up in Macroalgae
TRINITY_DN3907_c0_g1_i10	Coral_6h	Macroalgae_6h	-10.1429	1.77684	3.70285e-10	4.48146e-06	0.437	0.327	0.658	0	0	0	FAT4_MOUSEProtocadherin Fat 4 OS=Mus musculus OX=10090 GN=Fat4 PE=1 SV=2	FAT4	MOUSE Protocadherin Fat 4 OS=Mus musculus OX=10090 GN=Fat4 PE=1 SV=2	10516	0	13	P:GO:0001822; P:GO:0007165; P:GO:0007600; P:GO:0009887; P:GO:0016043; P:GO:0060113; P:GO:0060429; P:GO:0098742; F:GO:0005515; C:GO:0032421; C:GO:0043005; C:GO:0043226; C:GO:0045202	P:kidney development; P:signal transduction; P:sensory perception; P:animal organ morphogenesis; P:cellular component organization; P:inner ear receptor cell differentiation; P:epithelium development; P:cell-cell adhesion via plasma-membrane adhesion molecules; F:protein binding; C:stereocilium bundle; C:neuron projection; C:organelle; C:synapse				---NA---	---NA---		10516								FAT4	K16669
TRINITY_DN337_c0_g1_i64	Coral_6h	Macroalgae_6h	-9.35069	1.0111	1.70195e-09	1.10676e-05	0.291	0.47	0.369	0	0	0	NB5R5_HUMANNADH-cytochrome b5 reductase-like OS=Homo sapiens OX=9606 GN=CYB5RL PE=2 SV=3	NB5R5	HUMAN NADH-cytochrome b5 reductase-like OS=Homo sapiens OX=9606 GN=CYB5RL PE=2 SV=3	7681	8.4e-39	1	C:GO:0043231	C:intracellular membrane-bounded organelle				HMP_RHOBAFlavohemoprotein OS=Rhodopirellula baltica (strain DSM 10527 / NCIMB 13988 / SH1) OX=243090 GN=hmp PE=3 SV=2	HMP	RHOBAFlavohemoprotein OS=Rhodopirellula baltica (strain DSM 10527 / NCIMB 13988 / SH1) OX=243090 GN=hmp PE=3 SV=2	7681	6.3e-05	12	P:GO:0015671; P:GO:0046210; P:GO:0051409; P:GO:0055114; P:GO:0071500; F:GO:0005344; F:GO:0008941; F:GO:0016491; F:GO:0019825; F:GO:0020037; F:GO:0046872; F:GO:0071949	P:oxygen transport; P:nitric oxide catabolic process; P:response to nitrosative stress; P:oxidation-reduction process; P:cellular response to nitrosative stress; F:oxygen carrier activity; F:nitric oxide dioxygenase activity; F:oxidoreductase activity; F:oxygen binding; F:heme binding; F:metal ion binding; F:FAD binding
TRINITY_DN9982_c0_g1_i97	Coral_6h	Macroalgae_6h	-11.0516	2.66772	2.18631e-09	1.26376e-05	3.762	2.012	1.245	0	0	0	FBCD1_XENTRFibrinogen C domain-containing protein 1 OS=Xenopus tropicalis OX=8364 GN=fibcd1 PE=2 SV=1	FBCD1	XENTR Fibrinogen C domain-containing protein 1 OS=Xenopus tropicalis OX=8364 GN=fibcd1 PE=2 SV=1	3912	9.8e-60	15	P:GO:0001867; P:GO:0007165; P:GO:0008228; P:GO:0043654; P:GO:0050829; P:GO:0050830; F:GO:0003823; F:GO:0005102; F:GO:0008061; F:GO:0033691; F:GO:0043394; F:GO:0048306; F:GO:2001065; C:GO:0005615; C:GO:0005886	P:complement activation, lectin pathway; P:signal transduction; P:opsonization; P:recognition of apoptotic cell; P:defense response to Gram-negative bacterium; P:defense response to Gram-positive bacterium; F:antigen binding; F:signaling receptor binding; F:chitin binding; F:sialic acid binding; F:proteoglycan binding; F:calcium-dependent protein binding; F:mannan binding; C:extracellular space; …				---NA---	---NA---		3912
TRINITY_DN4292_c0_g1_i17	Coral_6h	Macroalgae_6h	-9.18516	0.854072	2.95406e-09	1.53679e-05	0.56	0.47	0.747	0	0	0	IQUB_MACFAIQ and ubiquitin-like domain-containing protein OS=Macaca fascicularis OX=9541 GN=IQUB PE=2 SV=2	IQUB	MACFA IQ and ubiquitin-like domain-containing protein OS=Macaca fascicularis OX=9541 GN=IQUB PE=2 SV=2	4349	2e-146	5	P:GO:0007224; P:GO:0060271; F:GO:0005515; C:GO:0001669; C:GO:0031514	P:smoothened signaling pathway; P:cilium assembly; F:protein binding; C:acrosomal vesicle; C:motile cilium				---NA---	---NA---		4349								IQUB	K24838
TRINITY_DN1213_c0_g2_i327	Coral_6h	Macroalgae_6h	-9.96813	1.60672	3.37749e-09	1.59734e-05	0.101	0.163	0.279	0	0	0	WDR26_DANREWD repeat-containing protein 26 OS=Danio rerio OX=7955 GN=wdr26 PE=1 SV=1	WDR26	DANRE WD repeat-containing protein 26 OS=Danio rerio OX=7955 GN=wdr26 PE=1 SV=1	24184	8.7e-90							ODO2_CUPNHDihydrolipoyllysine-residue succinyltransferase component of 2-oxoglutarate dehydrogenase complex OS=Cupriavidus necator (strain ATCC 17699 / H16 / DSM 428 / Stanier 337) OX=381666 GN=sucB PE=3 SV=1	ODO2	CUPNHDihydrolipoyllysine-residue succinyltransferase component of 2-oxoglutarate dehydrogenase complex OS=Cupriavidus necator (strain ATCC 17699 / H16 / DSM 428 / Stanier 337) OX=381666 GN=sucB PE=3 SV=1	24184	6.1e-46	6	P:GO:0006099; F:GO:0004149; F:GO:0005515; F:GO:0031405; C:GO:0005829; C:GO:0045252	P:tricarboxylic acid cycle; F:dihydrolipoyllysine-residue succinyltransferase activity; F:protein binding; F:lipoic acid binding; C:cytosol; C:oxoglutarate dehydrogenase complex	EC:2.3.1.61	Dihydrolipoyllysine-residue succinyltransferase
TRINITY_DN11085_c0_g1_i34	Coral_6h	Macroalgae_6h	-8.75794	0.450989	1.74881e-08	4.78832e-05	0.179	0.235	0.339	0	0	0	VP13B_HUMANVacuolar protein sorting-associated protein 13B OS=Homo sapiens OX=9606 GN=VPS13B PE=1 SV=2	VP13B	HUMAN Vacuolar protein sorting-associated protein 13B OS=Homo sapiens OX=9606 GN=VPS13B PE=1 SV=2	7606	1.7e-92							---NA---	---NA---		7606
TRINITY_DN2273_c0_g2_i6	Coral_6h	Macroalgae_6h	-9.4981	1.1526	6.09119e-08	0.000137775	0.213	0.674	0.697	0	0	0	IRAK4_HUMANInterleukin-1 receptor-associated kinase 4 OS=Homo sapiens OX=9606 GN=IRAK4 PE=1 SV=1	IRAK4	HUMAN Interleukin-1 receptor-associated kinase 4 OS=Homo sapiens OX=9606 GN=IRAK4 PE=1 SV=1	6089	1.3e-13	6	P:GO:0002376; P:GO:0007165; P:GO:0043170; F:GO:0004674; F:GO:0005488; C:GO:0005622	P:immune system process; P:signal transduction; P:macromolecule metabolic process; F:protein serine/threonine kinase activity; F:binding; C:intracellular anatomical structure	EC:2.7.11	Transferring phosphorus-containing groups		STKP_STREESerine/threonine-protein kinase StkP OS=Streptococcus pneumoniae OX=1313 GN=stkP PE=1 SV=1	STKP	STREESerine/threonine-protein kinase StkP OS=Streptococcus pneumoniae OX=1313 GN=stkP PE=1 SV=1	6089	0.00072	20	P:GO:0000917; P:GO:0006468; P:GO:0007049; P:GO:0008360; P:GO:0016310; P:GO:0030420; P:GO:0051301; P:GO:0051302; F:GO:0000166; F:GO:0004672; F:GO:0004674; F:GO:0005515; F:GO:0005524; F:GO:0016301; F:GO:0016740; F:GO:0106310; F:GO:0106311; C:GO:0005886; C:GO:0016020; C:GO:0016021	P:division septum assembly; P:protein phosphorylation; P:cell cycle; P:regulation of cell shape; P:phosphorylation; P:establishment of competence for transformation; P:cell division; P:regulation of cell division; F:nucleotide binding; F:protein kinase activity; F:protein serine/threonine kinase activity; F:protein binding; F:ATP binding; F:kinase activity; F:transferase activity; F:protein serin…
TRINITY_DN1070_c3_g1_i40	Coral_6h	Macroalgae_6h	-7.07702	0.549907	7.10413e-08	0.000142145	0.426	0.49	0.777	0	0.01	0	MINP1_CHICKMultiple inositol polyphosphate phosphatase 1 OS=Gallus gallus OX=9031 GN=MINPP1 PE=1 SV=3	MINP1	CHICK Multiple inositol polyphosphate phosphatase 1 OS=Gallus gallus OX=9031 GN=MINPP1 PE=1 SV=3	3697	1e-50	1	F:GO:0016791	F:phosphatase activity				---NA---	---NA---		3697								MINPP1	K03103
TRINITY_DN9982_c0_g1_i65	Coral_6h	Macroalgae_6h	-9.53655	1.18964	1.85268e-07	0.000321274	0.336	0.797	1.474	0	0	0	FBCD1_XENTRFibrinogen C domain-containing protein 1 OS=Xenopus tropicalis OX=8364 GN=fibcd1 PE=2 SV=1	FBCD1	XENTR Fibrinogen C domain-containing protein 1 OS=Xenopus tropicalis OX=8364 GN=fibcd1 PE=2 SV=1	3913	9.8e-60	15	P:GO:0001867; P:GO:0007165; P:GO:0008228; P:GO:0043654; P:GO:0050829; P:GO:0050830; F:GO:0003823; F:GO:0005102; F:GO:0008061; F:GO:0033691; F:GO:0043394; F:GO:0048306; F:GO:2001065; C:GO:0005615; C:GO:0005886	P:complement activation, lectin pathway; P:signal transduction; P:opsonization; P:recognition of apoptotic cell; P:defense response to Gram-negative bacterium; P:defense response to Gram-positive bacterium; F:antigen binding; F:signaling receptor binding; F:chitin binding; F:sialic acid binding; F:proteoglycan binding; F:calcium-dependent protein binding; F:mannan binding; C:extracellular space; …				---NA---	---NA---		3913
TRINITY_DN9982_c0_g1_i11	Coral_6h	Macroalgae_6h	-8.65575	0.354505	1.95126e-07	0.000327452	0.291	0.684	0.359	0	0	0	FBCD1_XENTRFibrinogen C domain-containing protein 1 OS=Xenopus tropicalis OX=8364 GN=fibcd1 PE=2 SV=1	FBCD1	XENTR Fibrinogen C domain-containing protein 1 OS=Xenopus tropicalis OX=8364 GN=fibcd1 PE=2 SV=1	4047	1e-59	15	P:GO:0001867; P:GO:0007165; P:GO:0008228; P:GO:0043654; P:GO:0050829; P:GO:0050830; F:GO:0003823; F:GO:0005102; F:GO:0008061; F:GO:0033691; F:GO:0043394; F:GO:0048306; F:GO:2001065; C:GO:0005615; C:GO:0005886	P:complement activation, lectin pathway; P:signal transduction; P:opsonization; P:recognition of apoptotic cell; P:defense response to Gram-negative bacterium; P:defense response to Gram-positive bacterium; F:antigen binding; F:signaling receptor binding; F:chitin binding; F:sialic acid binding; F:proteoglycan binding; F:calcium-dependent protein binding; F:mannan binding; C:extracellular space; …				---NA---	---NA---		4047
TRINITY_DN10111_c0_g1_i2	Coral_6h	Macroalgae_6h	-8.26856	-0.00068364	2.77397e-07	0.000437303	0.291	0.235	0.349	0	0	0	POP5_DANRERibonuclease P/MRP protein subunit POP5 OS=Danio rerio OX=7955 GN=pop5 PE=2 SV=1	POP5	DANRE Ribonuclease P/MRP protein subunit POP5 OS=Danio rerio OX=7955 GN=pop5 PE=2 SV=1	4689	3.6e-16							---NA---	---NA---		4689
TRINITY_DN22_c0_g1_i1	Coral_6h	Macroalgae_6h	10.6192	2.24405	5.14954e-11	9.92741e-07	0	0	0	1.291	1.175	0.704	THUM2_MOUSETHUMP domain-containing protein 2 OS=Mus musculus OX=10090 GN=Thumpd2 PE=2 SV=3	THUM2	MOUSE THUMP domain-containing protein 2 OS=Mus musculus OX=10090 GN=Thumpd2 PE=2 SV=3	7207	1.7e-09						Up in Coral	AROA_PSYIN3-phosphoshikimate 1-carboxyvinyltransferase OS=Psychromonas ingrahamii (strain 37) OX=357804 GN=aroA PE=3 SV=1	AROA	PSYIN3-phosphoshikimate 1-carboxyvinyltransferase OS=Psychromonas ingrahamii (strain 37) OX=357804 GN=aroA PE=3 SV=1	7207	3.2e-152	3	P:GO:0009423; P:GO:1901566; F:GO:0003866	P:chorismate biosynthetic process; P:organonitrogen compound biosynthetic process; F:3-phosphoshikimate 1-carboxyvinyltransferase activity	EC:2.5.1.19	3-phosphoshikimate 1-carboxyvinyltransferase	Up in Coral
TRINITY_DN2618_c0_g1_i6	Coral_6h	Macroalgae_6h	10.5077	2.13512	5.72482e-11	9.92741e-07	0	0	0	0.196	0.359	0.302	PDIA4_MOUSEProtein disulfide-isomerase A4 OS=Mus musculus OX=10090 GN=Pdia4 PE=1 SV=3	PDIA4	MOUSE Protein disulfide-isomerase A4 OS=Mus musculus OX=10090 GN=Pdia4 PE=1 SV=3	24169	4.5e-195	12	P:GO:0009306; P:GO:0034976; P:GO:0061077; P:GO:1903334; F:GO:0003756; F:GO:0005515; F:GO:0015037; C:GO:0005615; C:GO:0005788; C:GO:0005790; C:GO:0009986; C:GO:0034663	P:protein secretion; P:response to endoplasmic reticulum stress; P:chaperone-mediated protein folding; P:positive regulation of protein folding; F:protein disulfide isomerase activity; F:protein binding; F:peptide disulfide oxidoreductase activity; C:extracellular space; C:endoplasmic reticulum lumen; C:smooth endoplasmic reticulum; C:cell surface; C:endoplasmic reticulum chaperone complex	EC:5.3.4.1	Protein disulfide-isomerase		Y1941_CLOTEUncharacterized RNA methyltransferase CTC_01941 OS=Clostridium tetani (strain Massachusetts / E88) OX=212717 GN=CTC_01941 PE=3 SV=1	Y1941	CLOTEUncharacterized RNA methyltransferase CTC	24169	6.8e-37	9	P:GO:0001510; P:GO:0006396; P:GO:0032259; F:GO:0008168; F:GO:0008173; F:GO:0016740; F:GO:0046872; F:GO:0051536; F:GO:0051539	P:RNA methylation; P:RNA processing; P:methylation; F:methyltransferase activity; F:RNA methyltransferase activity; F:transferase activity; F:metal ion binding; F:iron-sulfur cluster binding; F:4 iron, 4 sulfur cluster binding				PDIA4	K09582
TRINITY_DN1213_c0_g2_i201	Coral_6h	Macroalgae_6h	9.27279	3.7098	4.30719e-10	4.48146e-06	0	0	0	1.095	0.893	0.644	MTA3_HUMANMetastasis-associated protein MTA3 OS=Homo sapiens OX=9606 GN=MTA3 PE=1 SV=2	MTA3	HUMAN Metastasis-associated protein MTA3 OS=Homo sapiens OX=9606 GN=MTA3 PE=1 SV=2	23970	2.9e-77							ODO2_CUPNHDihydrolipoyllysine-residue succinyltransferase component of 2-oxoglutarate dehydrogenase complex OS=Cupriavidus necator (strain ATCC 17699 / H16 / DSM 428 / Stanier 337) OX=381666 GN=sucB PE=3 SV=1	ODO2	CUPNHDihydrolipoyllysine-residue succinyltransferase component of 2-oxoglutarate dehydrogenase complex OS=Cupriavidus necator (strain ATCC 17699 / H16 / DSM 428 / Stanier 337) OX=381666 GN=sucB PE=3 SV=1	23970	7.7e-49	7	P:GO:0006099; P:GO:0033512; F:GO:0004149; F:GO:0005515; F:GO:0031405; C:GO:0005829; C:GO:0045252	P:tricarboxylic acid cycle; P:L-lysine catabolic process to acetyl-CoA via saccharopine; F:dihydrolipoyllysine-residue succinyltransferase activity; F:protein binding; F:lipoic acid binding; C:cytosol; C:oxoglutarate dehydrogenase complex	EC:2.3.1.61	Dihydrolipoyllysine-residue succinyltransferase
TRINITY_DN696_c0_g1_i100	Coral_6h	Macroalgae_6h	9.61438	1.26821	5.25917e-10	4.55996e-06	0	0	0	0.822	0.806	0.925	---NA---	---NA---		4460								---NA---	---NA---		4460
TRINITY_DN82694_c0_g1_i32	Coral_6h	Macroalgae_6h	9.7276	1.37723	8.48283e-10	6.30432e-06	0	0	0	0.87	0.757	1.106	---NA---	---NA---		4493								---NA---	---NA---		4493
TRINITY_DN10509_c0_g1_i6	Coral_6h	Macroalgae_6h	9.24002	0.909898	4.06802e-09	1.76359e-05	0	0	0	0.597	0.631	0.352	WASF2_BOVINWiskott-Aldrich syndrome protein family member 2 OS=Bos taurus OX=9913 GN=WASF2 PE=2 SV=1	WASF2	BOVIN Wiskott-Aldrich syndrome protein family member 2 OS=Bos taurus OX=9913 GN=WASF2 PE=2 SV=1	5600	0.00013	49	P:GO:0001525; P:GO:0001667; P:GO:0006897; P:GO:0007010; P:GO:0007188; P:GO:0008360; P:GO:0010592; P:GO:0014003; P:GO:0016032; P:GO:0016601; P:GO:0030032; P:GO:0030036; P:GO:0030041; P:GO:0030048; P:GO:0031643; P:GO:0035855; P:GO:0038096; P:GO:0048010; P:GO:0051497; P:GO:0065003; P:GO:0072673; P:GO:0098885; P:GO:0098974; P:GO:2000601; F:GO:0003779; F:GO:0005515; F:GO:0017124; F:GO:0034237; F:GO:00…	P:angiogenesis; P:ameboidal-type cell migration; P:endocytosis; P:cytoskeleton organization; P:adenylate cyclase-modulating G protein-coupled receptor signaling pathway; P:regulation of cell shape; P:positive regulation of lamellipodium assembly; P:oligodendrocyte development; P:viral process; P:Rac protein signal transduction; P:lamellipodium assembly; P:actin cytoskeleton organization; P:actin …				---NA---	---NA---		5600
TRINITY_DN1213_c0_g2_i321	Coral_6h	Macroalgae_6h	7.68903	1.34567	4.54578e-09	1.81912e-05	0	0	0	0.166	0.204	0.121	WDR26_DANREWD repeat-containing protein 26 OS=Danio rerio OX=7955 GN=wdr26 PE=1 SV=1	WDR26	DANRE WD repeat-containing protein 26 OS=Danio rerio OX=7955 GN=wdr26 PE=1 SV=1	24130	8.6e-90							ODO2_CUPNHDihydrolipoyllysine-residue succinyltransferase component of 2-oxoglutarate dehydrogenase complex OS=Cupriavidus necator (strain ATCC 17699 / H16 / DSM 428 / Stanier 337) OX=381666 GN=sucB PE=3 SV=1	ODO2	CUPNHDihydrolipoyllysine-residue succinyltransferase component of 2-oxoglutarate dehydrogenase complex OS=Cupriavidus necator (strain ATCC 17699 / H16 / DSM 428 / Stanier 337) OX=381666 GN=sucB PE=3 SV=1	24130	7.7e-49	7	P:GO:0006099; P:GO:0033512; F:GO:0004149; F:GO:0005515; F:GO:0031405; C:GO:0005829; C:GO:0045252	P:tricarboxylic acid cycle; P:L-lysine catabolic process to acetyl-CoA via saccharopine; F:dihydrolipoyllysine-residue succinyltransferase activity; F:protein binding; F:lipoic acid binding; C:cytosol; C:oxoglutarate dehydrogenase complex	EC:2.3.1.61	Dihydrolipoyllysine-residue succinyltransferase
TRINITY_DN2598_c0_g1_i4	Coral_6h	Macroalgae_6h	9.10358	0.780561	5.25839e-09	1.95398e-05	0	0	0	1.35	1.194	0.775	HSDL2_XENLAHydroxysteroid dehydrogenase-like protein 2 OS=Xenopus laevis OX=8355 GN=hsdl2 PE=2 SV=1	HSDL2	XENLA Hydroxysteroid dehydrogenase-like protein 2 OS=Xenopus laevis OX=8355 GN=hsdl2 PE=2 SV=1	2480	1.8e-11	13	P:GO:0006635; P:GO:0008202; P:GO:0014070; P:GO:0030154; P:GO:0032501; P:GO:0034754; P:GO:0035337; F:GO:0004300; F:GO:0004303; F:GO:0042803; F:GO:0080023; C:GO:0005739; C:GO:0005777	P:fatty acid beta-oxidation; P:steroid metabolic process; P:response to organic cyclic compound; P:cell differentiation; P:multicellular organismal process; P:cellular hormone metabolic process; P:fatty-acyl-CoA metabolic process; F:enoyl-CoA hydratase activity; F:estradiol 17-beta-dehydrogenase activity; F:protein homodimerization activity; F:3R-hydroxyacyl-CoA dehydratase activity; C:mitochondr…	EC:1.1.1.62; EC:4.2.1.17	17-beta-estradiol 17-dehydrogenase; Enoyl-CoA hydratase		DHG_BACMEGlucose 1-dehydrogenase OS=Bacillus megaterium OX=1404 PE=1 SV=1	DHG	BACMEGlucose 1-dehydrogenase OS=Bacillus megaterium OX=1404 PE=1 SV=1	2480	1e-17	2	P:GO:0006633; F:GO:0016616	P:fatty acid biosynthetic process; F:oxidoreductase activity, acting on the CH-OH group of donors, NAD or NADP as acceptor
TRINITY_DN21468_c0_g1_i4	Coral_6h	Macroalgae_6h	10.4565	2.0849	6.57764e-09	2.28126e-05	0	0	0	1.467	2.204	0.553	---NA---	---NA---		4970								---NA---	---NA---		4970
TRINITY_DN8825_c0_g1_i19	Coral_6h	Macroalgae_6h	8.60698	0.316411	1.00886e-08	3.28023e-05	0	0	0	0.43	0.447	0.382	TIGAR_XENTRFructose-2,6-bisphosphatase TIGAR OS=Xenopus tropicalis OX=8364 GN=tigar PE=2 SV=1	TIGAR	XENTR Fructose-2,6-bisphosphatase TIGAR OS=Xenopus tropicalis OX=8364 GN=tigar PE=2 SV=1	4533	5.7e-11							GPMA_BORT92,3-bisphosphoglycerate-dependent phosphoglycerate mutase OS=Borrelia turicatae (strain 91E135) OX=314724 GN=gpmA PE=3 SV=1	GPMA	BORT92,3-bisphosphoglycerate-dependent phosphoglycerate mutase OS=Borrelia turicatae (strain 91E135) OX=314724 GN=gpmA PE=3 SV=1	4533	4.4e-06	14	P:GO:0006094; P:GO:0006096; P:GO:0009236; P:GO:0016311; F:GO:0003824; F:GO:0004619; F:GO:0016787; F:GO:0016791; F:GO:0016853; F:GO:0016868; F:GO:0043755; F:GO:0046538; C:GO:0005737; C:GO:0005829	P:gluconeogenesis; P:glycolytic process; P:cobalamin biosynthetic process; P:dephosphorylation; F:catalytic activity; F:phosphoglycerate mutase activity; F:hydrolase activity; F:phosphatase activity; F:isomerase activity; F:intramolecular transferase activity, phosphotransferases; F:alpha-ribazole phosphatase activity; F:2,3-bisphosphoglycerate-dependent phosphoglycerate mutase activity; C:cytopl…
TRINITY_DN21468_c0_g1_i2	Coral_6h	Macroalgae_6h	9.40815	1.0705	1.72146e-08	4.78832e-05	0	0	0	0.401	1.039	0.583	---NA---	---NA---		4970								---NA---	---NA---		4970
TRINITY_DN21468_c0_g1_i6	Coral_6h	Macroalgae_6h	8.80949	0.504996	1.72507e-08	4.78832e-05	0	0	0	0.303	0.573	0.443	---NA---	---NA---		4970								---NA---	---NA---		4970
TRINITY_DN1192_c0_g1_i24	Coral_6h	Macroalgae_6h	8.90607	0.595614	1.88779e-08	4.91042e-05	0	0	0	0.313	0.563	0.563	TELO2_XENLATelomere length regulation protein TEL2 homolog OS=Xenopus laevis OX=8355 GN=telo2 PE=2 SV=2	TELO2	XENLA Telomere length regulation protein TEL2 homolog OS=Xenopus laevis OX=8355 GN=telo2 PE=2 SV=2	4848	1.4e-15							---NA---	---NA---		4848
TRINITY_DN24075_c0_g3_i1	Coral_6h	Macroalgae_6h	8.74632	0.445578	2.84337e-08	7.04385e-05	0	0	0	2.279	4.098	2.142	---NA---	---NA---		839								---NA---	---NA---		839
TRINITY_DN301_c3_g1_i30	Coral_6h	Macroalgae_6h	8.82453	0.519438	5.51187e-08	0.000130338	0	0	0	0.078	0.126	0.161	DYH10_HUMANDynein heavy chain 10, axonemal OS=Homo sapiens OX=9606 GN=DNAH10 PE=1 SV=4	DYH10	HUMAN Dynein heavy chain 10, axonemal OS=Homo sapiens OX=9606 GN=DNAH10 PE=1 SV=4	17661	0	7	P:GO:0007018; F:GO:0000166; F:GO:0008569; F:GO:0045505; F:GO:0051959; C:GO:0005930; C:GO:0030286	P:microtubule-based movement; F:nucleotide binding; F:ATP-dependent microtubule motor activity, minus-end-directed; F:dynein intermediate chain binding; F:dynein light intermediate chain binding; C:axoneme; C:dynein complex	EC:3.6.1.3; EC:5.6.1.4; EC:3.6.1.15	Adenosinetriphosphatase; Minus-end-directed kinesin ATPase; Nucleoside-triphosphate phosphatase		---NA---	---NA---		17661								DNAH	K10408
TRINITY_DN7571_c1_g1_i17	Coral_6h	Macroalgae_6h	8.61217	0.320626	6.36408e-08	0.000137949	0	0	0	0.45	0.33	0.231	DUS12_RATDual specificity protein phosphatase 12 OS=Rattus norvegicus OX=10116 GN=Dusp12 PE=1 SV=1	DUS12	RAT Dual specificity protein phosphatase 12 OS=Rattus norvegicus OX=10116 GN=Dusp12 PE=1 SV=1	5584	9.4e-40	8	P:GO:0006470; P:GO:0033133; F:GO:0004725; F:GO:0008138; F:GO:0008270; F:GO:0019900; C:GO:0005654; C:GO:0005737	P:protein dephosphorylation; P:positive regulation of glucokinase activity; F:protein tyrosine phosphatase activity; F:protein tyrosine/serine/threonine phosphatase activity; F:zinc ion binding; F:kinase binding; C:nucleoplasm; C:cytoplasm	EC:3.1.3.48	Protein-tyrosine-phosphatase		---NA---	---NA---		5584
TRINITY_DN3052_c0_g1_i19	Coral_6h	Macroalgae_6h	9.42985	1.09104	6.66862e-08	0.000138769	0	0	0	0.323	0.651	0.191	NOP53_HUMANRibosome biogenesis protein NOP53 OS=Homo sapiens OX=9606 GN=NOP53 PE=1 SV=2	NOP53	HUMAN Ribosome biogenesis protein NOP53 OS=Homo sapiens OX=9606 GN=NOP53 PE=1 SV=2	8685	1.2e-22	12	P:GO:0006974; P:GO:0010605; P:GO:0031324; P:GO:0032434; P:GO:0034504; P:GO:0042254; P:GO:0045862; P:GO:0051172; P:GO:1901796; P:GO:1902532; F:GO:0005515; C:GO:0005730	P:cellular response to DNA damage stimulus; P:negative regulation of macromolecule metabolic process; P:negative regulation of cellular metabolic process; P:regulation of proteasomal ubiquitin-dependent protein catabolic process; P:protein localization to nucleus; P:ribosome biogenesis; P:positive regulation of proteolysis; P:negative regulation of nitrogen compound metabolic process; P:regulatio…				ACP_DESOHAcyl carrier protein OS=Desulfococcus oleovorans (strain DSM 6200 / Hxd3) OX=96561 GN=acpP PE=3 SV=1	ACP	DESOHAcyl carrier protein OS=Desulfococcus oleovorans (strain DSM 6200 / Hxd3) OX=96561 GN=acpP PE=3 SV=1	8685	3.8e-06	6	P:GO:0006629; P:GO:0006631; P:GO:0006633; F:GO:0000036; F:GO:0031177; C:GO:0005737	P:lipid metabolic process; P:fatty acid metabolic process; P:fatty acid biosynthetic process; F:acyl carrier activity; F:phosphopantetheine binding; C:cytoplasm
TRINITY_DN4368_c0_g1_i86	Coral_6h	Macroalgae_6h	8.8411	0.534738	1.31024e-07	0.000252454	0	0	0	0.098	0.214	0.231	---NA---	---NA---		12090								---NA---	---NA---		12090								GLG1	K06816
TRINITY_DN1038_c0_g1_i197	Coral_6h	Macroalgae_6h	8.90441	0.593924	1.55551e-07	0.000289009	0	0	0	0.068	0.175	0.171	GSLG1_MOUSEGolgi apparatus protein 1 OS=Mus musculus OX=10090 GN=Glg1 PE=1 SV=1	GSLG1	MOUSE Golgi apparatus protein 1 OS=Mus musculus OX=10090 GN=Glg1 PE=1 SV=1	16822	1.9e-43	8	P:GO:0010955; P:GO:0030512; P:GO:0032330; P:GO:0060349; F:GO:0017134; C:GO:0000139; C:GO:0005797; C:GO:0031012	P:negative regulation of protein processing; P:negative regulation of transforming growth factor beta receptor signaling pathway; P:regulation of chondrocyte differentiation; P:bone morphogenesis; F:fibroblast growth factor binding; C:Golgi membrane; C:Golgi medial cisterna; C:extracellular matrix				---NA---	---NA---		16822
TRINITY_DN8045_c0_g1_i55	Coral_6h	Macroalgae_6h	10.2203	1.85439	1.63541e-07	0.000293375	0	0	0	0.303	1.738	1.227	MAGI2_HUMANMembrane-associated guanylate kinase, WW and PDZ domain-containing protein 2 OS=Homo sapiens OX=9606 GN=MAGI2 PE=1 SV=3	MAGI2	HUMAN Membrane-associated guanylate kinase, WW and PDZ domain-containing protein 2 OS=Homo sapiens OX=9606 GN=MAGI2 PE=1 SV=3	5399	1.1e-50	16	P:GO:0007166; P:GO:0010604; P:GO:0016043; P:GO:0019220; P:GO:0031325; P:GO:0031399; P:GO:0032501; P:GO:0032879; P:GO:0048523; P:GO:0048856; P:GO:1902531; F:GO:0005102; C:GO:0005737; C:GO:0005911; C:GO:0043227; C:GO:0045202	P:cell surface receptor signaling pathway; P:positive regulation of macromolecule metabolic process; P:cellular component organization; P:regulation of phosphate metabolic process; P:positive regulation of cellular metabolic process; P:regulation of protein modification process; P:multicellular organismal process; P:regulation of localization; P:negative regulation of cellular process; P:anatomic…				---NA---	---NA---		5399
TRINITY_DN5217_c0_g1_i6	Coral_6h	Macroalgae_6h	8.96032	0.646471	2.18131e-07	0.00035462	0	0	0	0.215	0.369	0.604	TEAD1_HUMANTranscriptional enhancer factor TEF-1 OS=Homo sapiens OX=9606 GN=TEAD1 PE=1 SV=2	TEAD1	HUMAN Transcriptional enhancer factor TEF-1 OS=Homo sapiens OX=9606 GN=TEAD1 PE=1 SV=2	5987	2.7e-77	21	P:GO:0001825; P:GO:0003143; P:GO:0006367; P:GO:0007565; P:GO:0014883; P:GO:0030903; P:GO:0035329; P:GO:0042127; P:GO:0048339; P:GO:0048368; P:GO:0055059; P:GO:0065003; P:GO:0071300; P:GO:0071902; P:GO:1902459; P:GO:1902895; F:GO:0000978; F:GO:0001085; F:GO:0001228; C:GO:0005654; C:GO:0005667	P:blastocyst formation; P:embryonic heart tube morphogenesis; P:transcription initiation from RNA polymerase II promoter; P:female pregnancy; P:transition between fast and slow fiber; P:notochord development; P:hippo signaling; P:regulation of cell population proliferation; P:paraxial mesoderm development; P:lateral mesoderm development; P:asymmetric neuroblast division; P:protein-containing comp…				---NA---	---NA---		5987								TEAD	K09448
TRINITY_DN4379_c0_g1_i9	Coral_6h	Macroalgae_6h	8.84859	0.54155	3.67872e-07	0.000562876	0	0	0	0.264	0.806	0.734	---NA---	---NA---		3750								---NA---	---NA---		3750
TRINITY_DN693_c0_g1_i103	Coral_6h	Macroalgae_6h	4.95013	1.42668	5.07658e-07	0.000754569	0	0.01	0.01	0.196	0.301	0.282	S45A2_MOUSEMembrane-associated transporter protein OS=Mus musculus OX=10090 GN=Slc45a2 PE=1 SV=1	S45A2	MOUSE Membrane-associated transporter protein OS=Mus musculus OX=10090 GN=Slc45a2 PE=1 SV=1	15731	5.9e-55	11	P:GO:0007601; P:GO:0015770; P:GO:0042438; P:GO:0048066; P:GO:0050896; P:GO:0055085; F:GO:0008506; F:GO:0022857; C:GO:0016020; C:GO:0016021; C:GO:0033162	P:visual perception; P:sucrose transport; P:melanin biosynthetic process; P:developmental pigmentation; P:response to stimulus; P:transmembrane transport; F:sucrose:proton symporter activity; F:transmembrane transporter activity; C:membrane; C:integral component of membrane; C:melanosome membrane				---NA---	---NA---		15731								TAX1BP1	K21347
TRINITY_DN12216_c0_g1_i2	Coral_6h	Macroalgae_6h	8.21656	-0.0398414	5.4865e-07	0.000792845	0	0	0	0.196	0.223	0.282	TRAF3_MOUSETNF receptor-associated factor 3 OS=Mus musculus OX=10090 GN=Traf3 PE=1 SV=2	TRAF3	MOUSE TNF receptor-associated factor 3 OS=Mus musculus OX=10090 GN=Traf3 PE=1 SV=2	6135	4.5e-59	49	P:GO:0002726; P:GO:0006919; P:GO:0007250; P:GO:0008063; P:GO:0008284; P:GO:0010803; P:GO:0016579; P:GO:0032088; P:GO:0032648; P:GO:0032743; P:GO:0034622; P:GO:0035666; P:GO:0043123; P:GO:0043254; P:GO:0043507; P:GO:0045087; P:GO:0046330; P:GO:0050688; P:GO:0051092; P:GO:0051865; P:GO:0070059; P:GO:0070534; P:GO:0071550; P:GO:1901215; P:GO:1902042; P:GO:2001238; F:GO:0004842; F:GO:0005164; F:GO:00…	P:positive regulation of T cell cytokine production; P:activation of cysteine-type endopeptidase activity involved in apoptotic process; P:activation of NF-kappaB-inducing kinase activity; P:Toll signaling pathway; P:positive regulation of cell population proliferation; P:regulation of tumor necrosis factor-mediated signaling pathway; P:protein deubiquitination; P:negative regulation of NF-kappaB…				---NA---	---NA---		6135
TRINITY_DN638_c0_g1_i26	Coral_6h	Macroalgae_6h	5.80131	1.35849	6.92088e-07	0.000973094	0	0.01	0.01	0.284	0.262	0.332	NLK_RATSerine/threonine-protein kinase NLK OS=Rattus norvegicus OX=10116 GN=Nlk PE=3 SV=1	NLK	RAT Serine/threonine-protein kinase NLK OS=Rattus norvegicus OX=10116 GN=Nlk PE=3 SV=1	13408	9.3e-110	20	P:GO:0001707; P:GO:0006355; P:GO:0007179; P:GO:0007399; P:GO:0009952; P:GO:0018107; P:GO:0030178; P:GO:0031398; P:GO:0035556; P:GO:0042501; P:GO:0046777; P:GO:0050821; F:GO:0000287; F:GO:0004707; F:GO:0005524; F:GO:0008134; F:GO:0031625; F:GO:0042169; C:GO:0005634; C:GO:0005737	P:mesoderm formation; P:regulation of transcription, DNA-templated; P:transforming growth factor beta receptor signaling pathway; P:nervous system development; P:anterior/posterior pattern specification; P:peptidyl-threonine phosphorylation; P:negative regulation of Wnt signaling pathway; P:positive regulation of protein ubiquitination; P:intracellular signal transduction; P:serine phosphorylatio…	EC:2.7.11; EC:2.7.11.24	Transferring phosphorus-containing groups; Mitogen-activated protein kinase		MDH_PROMHMalate dehydrogenase OS=Proteus mirabilis (strain HI4320) OX=529507 GN=mdh PE=3 SV=1	MDH	PROMHMalate dehydrogenase OS=Proteus mirabilis (strain HI4320) OX=529507 GN=mdh PE=3 SV=1	13408	1e-42	4	P:GO:0044237; P:GO:0071704; F:GO:0030060; C:GO:0005737	P:cellular metabolic process; P:organic substance metabolic process; F:L-malate dehydrogenase activity; C:cytoplasm	EC:1.1.1.37	Malate dehydrogenase

## Sheet: GOenr_PA_Metazoa_UpCoral
	GO enrichment_Plakortis angulospiculatus_Metazoa_up in coral-DOM
GO ID	GO Name	GO Category	FDR	P-Value	Nr Test	Nr Reference	Non Annot Test	Non Annot Reference	BLAST_ID	-log10 (FDR)	-log10 (p)
GO:1903301	positive regulation of hexokinase activity	BIOLOGICAL_PROCESS	0.00506869	2.44616e-07	2	15	23	577413	TIGAR, DUS12	2.2951	6.61152
GO:1903299	regulation of hexokinase activity	BIOLOGICAL_PROCESS	0.00605489	5.8442e-07	2	24	23	577404	TIGAR	2.21789	6.23327
GO:0031325	positive regulation of cellular metabolic process	BIOLOGICAL_PROCESS	0.00681411	9.86551e-07	8	19234	17	558194	TIGAR, NLK, TRAF3, TEAD1, DUS12, NOP53, MAGI2, MTA3	2.16659	6.00588
GO:0031323	regulation of cellular metabolic process	BIOLOGICAL_PROCESS	0.0138966	3.99661e-06	9	31571	16	545857	NLK GSLG1 TRAF3 TEAD1 DUS12 NOP53 TIGAR MAGI2 MTA3	1.85709	5.39831
GO:0043227	membrane-bounded organelle	CELLULAR_COMPONENT	0.0138966	4.02392e-06	14	90078	11	487350	GSLG1 TRAF3 TEAD1 DUS12 NOP53 DYH10 HSDL2 MAGI2 TELO2 NLK PDIA4 TIGAR MTA3 WDR26	1.85709	5.39535
GO:0009893	positive regulation of metabolic process	BIOLOGICAL_PROCESS	0.0138966	3.14031e-06	8	22473	17	554955	NLK TRAF3 TEAD1 DUS12 NOP53 TIGAR MAGI2 MTA3	1.85709	5.50303
GO:0043229	intracellular organelle	CELLULAR_COMPONENT	0.0144465	5.23772e-06	14	92059	11	485369	GSLG1 TRAF3 TEAD1 DUS12 NOP53 DYH10 HSDL2 MAGI2 TELO2 NLK PDIA4 TIGAR MTA3 WDR26	1.84024	5.28086
GO:0033674	positive regulation of kinase activity	BIOLOGICAL_PROCESS	0.0144465	5.57755e-06	4	2696	21	574732	TRAF3 TEAD1 DUS12 TIGAR	1.84024	5.25356
GO:0043226	organelle	CELLULAR_COMPONENT	0.0169994	7.38355e-06	14	94717	11	482711	GSLG1 TRAF3 TEAD1 DUS12 NOP53 DYH10 HSDL2 MAGI2 TELO2 NLK PDIA4 TIGAR MTA3 WDR26	1.76957	5.13173
GO:0048522	positive regulation of cellular process	BIOLOGICAL_PROCESS	0.0180117	8.6925e-06	9	34735	16	542693	NLK TRAF3 TEAD1 DUS12 PDIA4 NOP53 TIGAR MAGI2 MTA3	1.74444	5.06086
GO:0051347	positive regulation of transferase activity	BIOLOGICAL_PROCESS	0.0206641	1.13209e-05	4	3231	21	574197	TRAF3 TEAD1 DUS12 TIGAR	1.68478	4.94612
GO:0010604	positive regulation of macromolecule metabolic process	BIOLOGICAL_PROCESS	0.0206641	1.1967e-05	7	19015	18	558413	NLK TRAF3 TEAD1 NOP53 TIGAR MAGI2 MTA3	1.68478	4.92201
GO:0019222	regulation of metabolic process	BIOLOGICAL_PROCESS	0.0214492	1.34569e-05	9	36669	16	540759	NLK GSLG1 TRAF3 TEAD1 DUS12 NOP53 TIGAR MAGI2 MTA3	1.66859	4.87106
GO:0043231	intracellular membrane-bounded organelle	CELLULAR_COMPONENT	0.0234432	1.58392e-05	13	86109	12	491319	GSLG1 TRAF3 TEAD1 DUS12 NOP53 HSDL2 MAGI2 TELO2 NLK PDIA4 TIGAR MTA3 WDR26	1.62998	4.80027
GO:0048518	positive regulation of biological process	BIOLOGICAL_PROCESS	0.0282193	2.0428e-05	9	38630	16	538798	NLK TRAF3 TEAD1 DUS12 PDIA4 NOP53 TIGAR MAGI2 MTA3	1.54945	4.68977
GO:0080090	regulation of primary metabolic process	BIOLOGICAL_PROCESS	0.029436	2.27294e-05	8	29471	17	547957	NLK GSLG1 TRAF3 TEAD1 DUS12 NOP53 TIGAR MTA3	1.53112	4.64341
GO:0005634	nucleus	CELLULAR_COMPONENT	0.0340673	2.79497e-05	9	40181	16	537247	NLK TRAF3 TEAD1 DUS12 NOP53 TIGAR MTA3 TELO2 WDR26	1.46766	4.55362
GO:0005622	intracellular anatomical structure	CELLULAR_COMPONENT	0.035208	3.05846e-05	14	106747	11	470681	GSLG1 TRAF3 TEAD1 DUS12 NOP53 DYH10 HSDL2 MAGI2 TELO2 NLK PDIA4 TIGAR MTA3 WDR26	1.45336	4.5145
GO:0042327	positive regulation of phosphorylation	BIOLOGICAL_PROCESS	0.0381011	4.41304e-05	4	4586	21	572842	TRAF3 TEAD1 DUS12 TIGAR	1.41906	4.35526
GO:0043549	regulation of kinase activity	BIOLOGICAL_PROCESS	0.0381011	3.66838e-05	4	4372	21	573056	TRAF3 TEAD1 DUS12 TIGAR	1.41906	4.43553
GO:0065007	biological regulation	BIOLOGICAL_PROCESS	0.0381011	4.14614e-05	11	65979	14	511449	NLK GSLG1 TRAF3 TEAD1 DUS12 PDIA4 NOP53 TIGAR HSDL2 MAGI2 MTA3	1.41906	4.38236
GO:0051716	cellular response to stimulus	BIOLOGICAL_PROCESS	0.0381011	4.02239e-05	9	42072	16	535356	NLK GSLG1 TRAF3 TEAD1 PDIA4 NOP53 TIGAR MAGI2 MTA3	1.41906	4.39552
GO:0060255	regulation of macromolecule metabolic process	BIOLOGICAL_PROCESS	0.0381011	3.68894e-05	8	31530	17	545898	NLK GSLG1 TRAF3 TEAD1 NOP53 TIGAR MAGI2 MTA3	1.41906	4.4331
GO:0032270	positive regulation of cellular protein metabolic process	BIOLOGICAL_PROCESS	0.0381011	4.25921e-05	5	9234	20	568194	NLK TRAF3 TEAD1 MTA3 NOP53	1.41906	4.37067
GO:0005515	protein binding	MOLECULAR_FUNCTION	0.0388402	4.73432e-05	12	80508	13	496920	NLK GSLG1 TRAF3 TEAD1 DUS12 PDIA4 NOP53 TIGAR DYH10 HSDL2 MAGI2 MTA3	1.41072	4.32474
GO:0048583	regulation of response to stimulus	BIOLOGICAL_PROCESS	0.0388402	4.87353e-05	7	23676	18	553752	NLK GSLG1 TRAF3 TEAD1 NOP53 TIGAR MAGI2	1.41072	4.31216
GO:0050794	regulation of cellular process	BIOLOGICAL_PROCESS	0.0401601	5.23297e-05	10	55027	15	522401	NLK GSLG1 TRAF3 TEAD1 DUS12 PDIA4 NOP53 TIGAR MAGI2 MTA3	1.39621	4.28125
GO:0051247	positive regulation of protein metabolic process	BIOLOGICAL_PROCESS	0.0439038	8.68711e-05	5	10743	20	566685	NLK TRAF3 TEAD1 MTA3 NOP53	1.3575	4.06112
GO:0051173	positive regulation of nitrogen compound metabolic process	BIOLOGICAL_PROCESS	0.0439038	7.98672e-05	6	17358	19	560070	NLK TRAF3 TEAD1 MTA3 NOP53 TIGAR	1.3575	4.09763
GO:0051338	regulation of transferase activity	BIOLOGICAL_PROCESS	0.0439038	6.49369e-05	4	5069	21	572359	TRAF3 TEAD1 DUS12 TIGAR	1.3575	4.18751
GO:1904024	negative regulation of glucose catabolic process to lactate via pyruvate	BIOLOGICAL_PROCESS	0.0439038	8.65853e-05	1	1	24	577427	TIGAR	1.3575	4.06256
GO:1902153	regulation of response to DNA damage checkpoint signaling	BIOLOGICAL_PROCESS	0.0439038	8.65853e-05	1	1	24	577427	TIGAR	1.3575	4.06256
GO:1902151	regulation of response to DNA integrity checkpoint signaling	BIOLOGICAL_PROCESS	0.0439038	8.65853e-05	1	1	24	577427	TIGAR	1.3575	4.06256
GO:1902145	regulation of response to cell cycle checkpoint signaling	BIOLOGICAL_PROCESS	0.0439038	8.65853e-05	1	1	24	577427	TIGAR	1.3575	4.06256
GO:0050896	response to stimulus	BIOLOGICAL_PROCESS	0.0439038	7.75526e-05	10	57615	15	519813	NLK GSLG1 TRAF3 TEAD1 PDIA4 NOP53 TIGAR HSDL2 MAGI2 MTA3	1.3575	4.1104
GO:1901003	negative regulation of fermentation	BIOLOGICAL_PROCESS	0.0439038	8.65853e-05	1	1	24	577427	TIGAR	1.3575	4.06256
GO:1902689	negative regulation of NAD metabolic process	BIOLOGICAL_PROCESS	0.0439038	8.65853e-05	1	1	24	577427	TIGAR	1.3575	4.06256
GO:0007165	signal transduction	BIOLOGICAL_PROCESS	0.0439038	7.78282e-05	7	25499	18	551929	NLK GSLG1 TRAF3 TEAD1 NOP53 MAGI2 MTA3	1.3575	4.10886
GO:0010562	positive regulation of phosphorus metabolic process	BIOLOGICAL_PROCESS	0.0439038	7.93979e-05	4	5341	21	572087	TRAF3 TEAD1 DUS12 TIGAR	1.3575	4.10019
GO:0045937	positive regulation of phosphate metabolic process	BIOLOGICAL_PROCESS	0.0439038	7.93979e-05	4	5341	21	572087	TRAF3 TEAD1 DUS12 TIGAR	1.3575	4.10019
GO:0032268	regulation of cellular protein metabolic process	BIOLOGICAL_PROCESS	0.0439038	6.42058e-05	6	16684	19	560744	NLK GSLG1 TRAF3 TEAD1 MTA3 NOP53	1.3575	4.19243

## Sheet: GOenr_PA_Metazoa_UpMacroalgae
	GO enrichment_Plakortis angulospiculatus_Metazoa_up in macroalgal-DOM
GO ID	GO Name	GO Category	FDR	P-Value	Nr Test	Nr Reference	Non Annot Test	Non Annot Reference	BLAST_ID	-log10 (FDR)	-log10 (p)
GO:0043654	recognition of apoptotic cell	BIOLOGICAL_PROCESS	8.76047e-07	1.26234e-10	3	46	9	577395	FBCD1	6.05747	9.89882
GO:0030247	polysaccharide binding	MOLECULAR_FUNCTION	8.76047e-07	2.11391e-10	3	55	9	577386	FBCD1	6.05747	9.67491
GO:2001065	mannan binding	MOLECULAR_FUNCTION	8.76047e-07	6.7701e-11	3	37	9	577404	FBCD1	6.05747	10.1694
GO:0008228	opsonization	BIOLOGICAL_PROCESS	8.76047e-07	1.69937e-10	3	51	9	577390	FBCD1	6.05747	9.76971
GO:0033691	sialic acid binding	MOLECULAR_FUNCTION	8.76047e-07	1.42681e-10	3	48	9	577393	FBCD1	6.05747	9.84563
GO:0001867	complement activation, lectin pathway	BIOLOGICAL_PROCESS	1.35206e-06	3.91503e-10	3	68	9	577373	FBCD1	5.86901	9.40726
GO:0006910	phagocytosis, recognition	BIOLOGICAL_PROCESS	1.62992e-06	5.62724e-10	3	77	9	577364	FBCD1	5.78783	9.2497
GO:0008061	chitin binding	MOLECULAR_FUNCTION	1.62992e-06	6.29283e-10	3	80	9	577361	FBCD1	5.78783	9.20115
GO:0006956	complement activation	BIOLOGICAL_PROCESS	5.2541e-06	2.28207e-09	3	124	9	577317	FBCD1	5.2795	8.64167
GO:0003823	antigen binding	MOLECULAR_FUNCTION	3.10332e-05	1.49767e-08	3	234	9	577207	FBCD1	4.50817	7.82458
GO:0048306	calcium-dependent protein binding	MOLECULAR_FUNCTION	0.000132034	7.0092e-08	3	393	9	577048	FBCD1	3.87931	7.15433
GO:0043394	proteoglycan binding	MOLECULAR_FUNCTION	0.000294548	1.84795e-07	3	544	9	576897	FBCD1	3.53084	6.73331
GO:0050830	defense response to Gram-positive bacterium	BIOLOGICAL_PROCESS	0.000294548	1.80771e-07	3	540	9	576901	FBCD1	3.53084	6.74287
GO:0007165	signal transduction	BIOLOGICAL_PROCESS	0.000315567	2.13211e-07	7	25499	5	551942	FBCD1, IQUB, FAT4, MTA3, IRAK4	3.50091	6.67119
GO:0006959	humoral immune response	BIOLOGICAL_PROCESS	0.00049436	3.65909e-07	3	684	9	576757	FBCD1	3.30596	6.43663
GO:0023052	signaling	BIOLOGICAL_PROCESS	0.00049436	3.81726e-07	7	27783	5	549658	FBCD1, IQUB, FAT4, MTA3, IRAK4	3.30596	6.41825
GO:0007154	cell communication	BIOLOGICAL_PROCESS	0.000594036	4.87361e-07	7	28803	5	548638	FBCD1, IQUB, FAT4, MTA3, IRAK4	3.22619	6.31215
GO:0043277	apoptotic cell clearance	BIOLOGICAL_PROCESS	0.000802583	6.97191e-07	3	849	9	576592	FBCD1	3.09551	6.15665
GO:0002253	activation of immune response	BIOLOGICAL_PROCESS	0.00198708	1.87509e-06	3	1183	9	576258	FBCD1	2.70179	5.72698
GO:0050829	defense response to Gram-negative bacterium	BIOLOGICAL_PROCESS	0.00198708	1.91794e-06	3	1192	9	576249	FBCD1	2.70179	5.71717
GO:0008037	cell recognition	BIOLOGICAL_PROCESS	0.00216481	2.19396e-06	3	1247	9	576194	FBCD1	2.66458	5.65877
GO:0030246	carbohydrate binding	MOLECULAR_FUNCTION	0.00222851	2.36606e-06	3	1279	9	576162	FBCD1	2.65199	5.62597
GO:0110165	cellular anatomical entity	CELLULAR_COMPONENT	0.00537009	6.12066e-06	10	119193	2	458248	FBCD1, IQUB, FAT4, MTA3, IRAK4, NB5R5, WDR26	2.27002	5.2132
GO:0051716	cellular response to stimulus	BIOLOGICAL_PROCESS	0.00537009	6.21988e-06	7	42074	5	535367	FBCD1	2.27002	5.20622
GO:0042742	defense response to bacterium	BIOLOGICAL_PROCESS	0.00651343	7.85849e-06	3	1914	9	575527	FBCD1	2.18619	5.10466
GO:0006909	phagocytosis	BIOLOGICAL_PROCESS	0.00987745	1.23939e-05	3	2231	9	575210	FBCD1	2.00536	4.90679
GO:0031406	carboxylic acid binding	MOLECULAR_FUNCTION	0.0269548	3.517e-05	3	3171	9	574270	FBCD1	1.56936	4.45383
GO:0050794	regulation of cellular process	BIOLOGICAL_PROCESS	0.0269548	3.66481e-05	7	55030	5	522411	FBCD1, IQUB, FAT4, MTA3, IRAK4	1.56936	4.43595
GO:0050778	positive regulation of immune response	BIOLOGICAL_PROCESS	0.0269548	3.77246e-05	3	3247	9	574194	FBCD1	1.56936	4.42338
GO:0050896	response to stimulus	BIOLOGICAL_PROCESS	0.0341817	4.94885e-05	7	57618	5	519823	FBCD1, IQUB, FAT4, MTA3, IRAK4	1.46621	4.3055
GO:0050789	regulation of biological process	BIOLOGICAL_PROCESS	0.041126	6.15273e-05	7	59576	5	517865	FBCD1, IQUB, FAT4, MTA3, IRAK4	1.38588	4.21093
GO:0002252	immune effector process	BIOLOGICAL_PROCESS	0.0419611	6.48016e-05	3	3899	9	573542	FBCD1	1.37715	4.18841
GO:0045087	innate immune response	BIOLOGICAL_PROCESS	0.0450564	7.17563e-05	3	4036	9	573405	FBCD1	1.34624	4.14414

## Sheet: GOenr_PA_Prokaryota_UpCoral
	GO enrichment_Plakortis angulospiculatus_Prokaryota_up in coral-DOM
GO ID	GO Name	GO Category	FDR	P-Value	Nr Test	Nr Reference	Non Annot Test	Non Annot Reference	BLAST_ID	-log10 (FDR)	-log10 (p)
GO:0019474	L-lysine catabolic process to acetyl-CoA	BIOLOGICAL_PROCESS	0.00292234	8.91773e-07	2	30	23	577398	ODO2	2.53427	6.04975
GO:0033512	L-lysine catabolic process to acetyl-CoA via saccharopine	BIOLOGICAL_PROCESS	0.00292234	8.91773e-07	2	30	23	577398	ODO2	2.53427	6.04975
GO:0004149	dihydrolipoyllysine-residue succinyltransferase activity	MOLECULAR_FUNCTION	0.00318326	1.94279e-06	2	45	23	577383	ODO2	2.49713	5.71157
GO:0016751	S-succinyltransferase activity	MOLECULAR_FUNCTION	0.00318326	1.94279e-06	2	45	23	577383	ODO2	2.49713	5.71157
GO:0031405	lipoic acid binding	MOLECULAR_FUNCTION	0.00787408	7.18963e-06	2	88	23	577340	ODO2	2.1038	5.14329
GO:0016748	succinyltransferase activity	MOLECULAR_FUNCTION	0.00787408	9.61132e-06	2	102	23	577326	ODO2	2.1038	5.01722
GO:0045252	oxoglutarate dehydrogenase complex	CELLULAR_COMPONENT	0.00787408	8.70626e-06	2	97	23	577331	ODO2	2.1038	5.06017
GO:0045240	dihydrolipoyl dehydrogenase complex	CELLULAR_COMPONENT	0.00787408	8.70626e-06	2	97	23	577331	ODO2	2.1038	5.06017
GO:0005504	fatty acid binding	MOLECULAR_FUNCTION	0.0135799	1.97625e-05	2	147	23	577281	ODO2	1.8671	4.70416
GO:0046440	L-lysine metabolic process	BIOLOGICAL_PROCESS	0.0135799	2.27921e-05	2	158	23	577270	ODO2	1.8671	4.64222
GO:0019477	L-lysine catabolic process	BIOLOGICAL_PROCESS	0.0135799	2.27921e-05	2	158	23	577270	ODO2	1.8671	4.64222
GO:0006554	lysine catabolic process	BIOLOGICAL_PROCESS	0.0198452	3.63354e-05	2	200	23	577228	ODO2	1.70234	4.43967
GO:0016417	S-acyltransferase activity	MOLECULAR_FUNCTION	0.02129	4.54775e-05	2	224	23	577204	ODO2	1.67182	4.3422
GO:0006099	tricarboxylic acid cycle	BIOLOGICAL_PROCESS	0.0307718	6.52043e-05	3	1789	22	575639	ODO2, MDH	1.51185	4.18572
GO:0008289	lipid binding	MOLECULAR_FUNCTION	0.02129	4.30965e-05	2	218	23	577210	ODO2	1.67182	4.36556
GO:0033293	monocarboxylic acid binding	MOLECULAR_FUNCTION	0.0345195	7.9004e-05	2	296	23	577132	ODO2	1.46194	4.10235
GO:0006084	acetyl-CoA metabolic process	BIOLOGICAL_PROCESS	0.0391867	9.56648e-05	2	326	23	577102	ODO2	1.40686	4.01925

## Sheet: GOenr_PA_Prokaryota_UpMcroalgae
	GO enrichment_Plakortis angulospiculatus_Prokaryota_up in macroalgal-DOM
GO ID	GO Name	GO Category	FDR	P-Value	Nr Test	Nr Reference	Non Annot Test	Non Annot Reference	BLAST_ID	-log10 (FDR)	-log10 (p)
GO:0004149	dihydrolipoyllysine-residue succinyltransferase activity	MOLECULAR_FUNCTION	0.00140158	4.27702e-07	2	45	10	577396	ODO2	2.85338	6.36886
GO:0016751	S-succinyltransferase activity	MOLECULAR_FUNCTION	0.00140158	4.27702e-07	2	45	10	577396	ODO2	2.85338	6.36886
GO:0031405	lipoic acid binding	MOLECULAR_FUNCTION	0.00231327	1.58381e-06	2	88	10	577353	ODO2	2.63577	5.8003
GO:0016748	succinyltransferase activity	MOLECULAR_FUNCTION	0.00231327	2.11773e-06	2	102	10	577339	ODO2	2.63577	5.67413
GO:0045252	oxoglutarate dehydrogenase complex	CELLULAR_COMPONENT	0.00231327	1.91817e-06	2	97	10	577344	ODO2	2.63577	5.71711
GO:0045240	dihydrolipoyl dehydrogenase complex	CELLULAR_COMPONENT	0.00231327	1.91817e-06	2	97	10	577344	ODO2	2.63577	5.71711
GO:0005504	fatty acid binding	MOLECULAR_FUNCTION	0.00407972	4.35735e-06	2	147	10	577294	ODO2	2.38937	5.36078
GO:0016417	S-acyltransferase activity	MOLECULAR_FUNCTION	0.00731043	1.00387e-05	2	224	10	577217	ODO2	2.13606	4.99832
GO:0008289	lipid binding	MOLECULAR_FUNCTION	0.00731043	9.51229e-06	2	218	10	577223	ODO2	2.13606	5.02171
GO:0033293	monocarboxylic acid binding	MOLECULAR_FUNCTION	0.0114421	1.74582e-05	2	296	10	577145	ODO2	1.94149	4.758
GO:0045239	tricarboxylic acid cycle enzyme complex	CELLULAR_COMPONENT	0.0209492	3.51604e-05	2	421	10	577020	ODO2	1.67883	4.45395
